# Supplementary material for: Interpersonal Variations in Gut Microbiota Profiles Supersedes the Effects of Differing Fecal Storage Conditions
Source: Sci Rep. 2018 Nov 26;8:17367. doi: 10.1038/s41598-018-35843-0 (PMC6255890; doi:10.1038/s41598-018-35843-0)
Supplement: Supplementary file 2 — Dataset 1 [file 41598_2018_35843_MOESM2_ESM.xlsx]

## Sheet: Metadata
Sample ID	Sample	Storage condition	Group	Storage	Temperature	Time	DNA Yield (ng/uL)	A260/A280
Fa_01	a	A	-80°C	Frozen	-80	72h	20.9	1.79
Fa_02	a	A	-80°C	Frozen	-80	72h	19.5	1.85
Fa_03	a	A	-80°C	Frozen	-80	72h	19.8	1.86
Fa_04	a	B24	-20°C-24h	Frozen	-20	24h	26.9	1.87
Fa_05	a	B24	-20°C-24h	Frozen	-20	24h	41	1.84
Fa_06	a	B24	-20°C-24h	Frozen	-20	24h	26.1	1.84
Fa_07	a	B72	-20°C-72h	Frozen	-20	72h	18.5	1.8
Fa_08	a	B72	-20°C-72h	Frozen	-20	72h	24.9	1.86
Fa_09	a	B72	-20°C-72h	Frozen	-20	72h	17.1	1.87
Fa_10	a	CRT24	PSP_RT-24h	PSP	RT	24h	11.8	1.89
Fa_11	a	CRT24	PSP_RT-24h	PSP	RT	24h	29.7	1.94
Fa_12	a	CRT24	PSP_RT-24h	PSP	RT	24h	25.7	1.89
Fa_13	a	CRT72	PSP_RT-72h	PSP	RT	72h	29.9	1.96
Fa_14	a	CRT72	PSP_RT-72h	PSP	RT	72h	20.2	1.9
Fa_15	a	CRT72	PSP_RT-72h	PSP	RT	72h	10	1.89
Fa_16	a	C4c24	PSP_4°C-24h	PSP	4	24h	17.2	1.84
Fa_17	a	C4c24	PSP_4°C-24h	PSP	4	24h	45.6	1.84
Fa_18	a	C4c24	PSP_4°C-24h	PSP	4	24h	8.6	1.83
Fa_19	a	C4c72	PSP_4°C-72h	PSP	4	72h	11.8	1.87
Fa_20	a	C4c72	PSP_4°C-72h	PSP	4	72h	41.2	1.9
Fa_21	a	C4c72	PSP_4°C-72h	PSP	4	72h	27.3	1.77
Fa_22	a	DRT24	DNA/RNAshield_RT-24h	DNA/RNA shield	RT	24h	2	1.84
Fa_23	a	DRT24	DNA/RNAshield_RT-24h	DNA/RNA shield	RT	24h	7.9	1.79
Fa_24	a	DRT24	DNA/RNAshield_RT-24h	DNA/RNA shield	RT	24h	8.4	1.77
Fa_25	a	DRT72	DNA/RNAshield_RT-72h	DNA/RNA shield	RT	72h	11.9	1.8
Fa_26	a	DRT72	DNA/RNAshield_RT-72h	DNA/RNA shield	RT	72h	12.4	1.86
Fa_27	a	DRT72	DNA/RNAshield_RT-72h	DNA/RNA shield	RT	72h	9.2	1.82
Fa_28	a	D4c24	DNA/RNAshield_4°C-24h	DNA/RNA shield	4	24h	13.8	1.83
Fa_29	a	D4c24	DNA/RNAshield_4°C-24h	DNA/RNA shield	4	24h	15.1	1.8
Fa_30	a	D4c24	DNA/RNAshield_4°C-24h	DNA/RNA shield	4	24h	15.1	1.84
Fa_31	a	D4c72	DNA/RNAshield_4°C-72h	DNA/RNA shield	4	72h	13	1.84
Fa_32	a	D4c72	DNA/RNAshield_4°C-72h	DNA/RNA shield	4	72h	16.8	1.82
Fa_33	a	D4c72	DNA/RNAshield_4°C-72h	DNA/RNA shield	4	72h	13.9	1.8
Fa_34	a	ERT24	RNA-later_RT-24h	RNA-later	RT	24h	17.1	1.86
Fa_35	a	ERT24	RNA-later_RT-24h	RNA-later	RT	24h	16	1.83
Fa_36	a	ERT24	RNA-later_RT-24h	RNA-later	RT	24h	25.9	1.83
Fa_37	a	ERT72	RNA-later_RT-72h	RNA-later	RT	72h	30.2	1.86
Fa_38	a	ERT72	RNA-later_RT-72h	RNA-later	RT	72h	31	1.85
Fa_39	a	ERT72	RNA-later_RT-72h	RNA-later	RT	72h	34	1.84
Fa_40	a	E4c24	RNA-later_4°C-24h	RNA-later	4	24h	34.7	1.82
Fa_41	a	E4c24	RNA-later_4°C-24h	RNA-later	4	24h	34.6	1.81
Fa_42	a	E4c24	RNA-later_4°C-24h	RNA-later	4	24h	36	1.8
Fa_43	a	E4c72	RNA-later_4°C-72h	RNA-later	4	72h	39.9	1.78
Fa_44	a	E4c72	RNA-later_4°C-72h	RNA-later	4	72h	33.6	1.81
Fa_45	a	E4c72	RNA-later_4°C-72h	RNA-later	4	72h	30.1	1.81
Fb_01	b	A	-80°C	Frozen	-80	24h	7.3	1.9
Fb_02	b	A	-80°C	Frozen	-80	24h	10.2	1.87
Fb_03	b	A	-80°C	Frozen	-80	24h	10.4	1.85
Fb_04	b	B24	-20°C-24h	Frozen	-20	24h	11.8	1.91
Fb_05	b	B24	-20°C-24h	Frozen	-20	24h	7.8	1.9
Fb_06	b	B24	-20°C-24h	Frozen	-20	24h	11.1	1.89
Fb_07	b	B72	-20°C-72h	Frozen	-20	72h	15.2	1.94
Fb_08	b	B72	-20°C-72h	Frozen	-20	72h	7.1	1.86
Fb_09	b	B72	-20°C-72h	Frozen	-20	72h	9.4	1.86
Fb_10	b	CRT24	PSP_RT-24h	PSP	RT	24h	16.9	1.97
Fb_11	b	CRT24	PSP_RT-24h	PSP	RT	24h	18.1	1.97
Fb_12	b	CRT24	PSP_RT-24h	PSP	RT	24h	36.4	1.94
Fb_13	b	CRT72	PSP_RT-72h	PSP	RT	72h	9.5	1.98
Fb_14	b	CRT72	PSP_RT-72h	PSP	RT	72h	14	2.01
Fb_15	b	CRT72	PSP_RT-72h	PSP	RT	72h	21.3	1.98
Fb_16	b	C4c24	PSP_4°C-24h	PSP	4	24h	25.9	1.96
Fb_17	b	C4c24	PSP_4°C-24h	PSP	4	24h	22	1.94
Fb_18	b	C4c24	PSP_4°C-24h	PSP	4	24h	24.3	1.95
Fb_19	b	C4c72	PSP_4°C-72h	PSP	4	72h	25.4	1.92
Fb_20	b	C4c72	PSP_4°C-72h	PSP	4	72h	11	1.95
Fb_21	b	C4c72	PSP_4°C-72h	PSP	4	72h	68.3	1.95
Fb_22	b	DRT24	DNA/RNAshield_RT-24h	DNA/RNA shield	RT	24h	6.8	1.89
Fb_23	b	DRT24	DNA/RNAshield_RT-24h	DNA/RNA shield	RT	24h	8.2	1.9
Fb_24	b	DRT24	DNA/RNAshield_RT-24h	DNA/RNA shield	RT	24h	8.2	1.78
Fb_25	b	DRT72	DNA/RNAshield_RT-72h	DNA/RNA shield	RT	72h	10.7	1.87
Fb_26	b	DRT72	DNA/RNAshield_RT-72h	DNA/RNA shield	RT	72h	17.1	1.8
Fb_27	b	DRT72	DNA/RNAshield_RT-72h	DNA/RNA shield	RT	72h	15.3	1.87
Fb_28	b	D4c24	DNA/RNAshield_4°C-24h	DNA/RNA shield	4	24h	19.4	1.89
Fb_29	b	D4c24	DNA/RNAshield_4°C-24h	DNA/RNA shield	4	24h	25	1.86
Fb_30	b	D4c24	DNA/RNAshield_4°C-24h	DNA/RNA shield	4	24h	18.9	1.81
Fb_31	b	D4c72	DNA/RNAshield_4°C-72h	DNA/RNA shield	4	72h	26.8	1.81
Fb_32	b	D4c72	DNA/RNAshield_4°C-72h	DNA/RNA shield	4	72h	31.1	1.81
Fb_33	b	D4c72	DNA/RNAshield_4°C-72h	DNA/RNA shield	4	72h	23.2	1.85
Fb_34	b	ERT24	RNA-later_RT-24h	RNA-later	RT	24h	10.8	1.79
Fb_35	b	ERT24	RNA-later_RT-24h	RNA-later	RT	24h	9.7	1.82
Fb_36	b	ERT24	RNA-later_RT-24h	RNA-later	RT	24h	14.8	1.87
Fb_37	b	ERT72	RNA-later_RT-72h	RNA-later	RT	72h	19.1	1.87
Fb_38	b	ERT72	RNA-later_RT-72h	RNA-later	RT	72h	16	1.83
Fb_39	b	ERT72	RNA-later_RT-72h	RNA-later	RT	72h	18.9	1.84
Fb_40	b	E4c24	RNA-later_4°C-24h	RNA-later	4	24h	13.4	1.88
Fb_41	b	E4c24	RNA-later_4°C-24h	RNA-later	4	24h	12.5	1.82
Fb_42	b	E4c24	RNA-later_4°C-24h	RNA-later	4	24h	27	1.82
Fb_43	b	E4c72	RNA-later_4°C-72h	RNA-later	4	72h	10.5	1.7
Fb_44	b	E4c72	RNA-later_4°C-72h	RNA-later	4	72h	17.4	1.73
Fb_45	b	E4c72	RNA-later_4°C-72h	RNA-later	4	72h	10.6	1.78
Fc_01	c	A	-80°C	Frozen	-80	24h	9.4	1.91
Fc_02	c	A	-80°C	Frozen	-80	24h	5.4	1.89
Fc_03	c	A	-80°C	Frozen	-80	24h	12.2	1.88
Fc_04	c	B24	-20°C-24h	Frozen	-20	24h	6.2	2.01
Fc_05	c	B24	-20°C-24h	Frozen	-20	24h	6.4	1.93
Fc_06	c	B24	-20°C-24h	Frozen	-20	24h	7.3	1.82
Fc_07	c	B72	-20°C-72h	Frozen	-20	72h	12.8	1.85
Fc_08	c	B72	-20°C-72h	Frozen	-20	72h	13.3	1.76
Fc_09	c	B72	-20°C-72h	Frozen	-20	72h	7.5	1.77
Fc_10	c	CRT24	PSP_RT-24h	PSP	RT	24h	13.6	1.91
Fc_11	c	CRT24	PSP_RT-24h	PSP	RT	24h	19.7	1.91
Fc_12	c	CRT24	PSP_RT-24h	PSP	RT	24h	21.8	1.91
Fc_13	c	CRT72	PSP_RT-72h	PSP	RT	72h	31.9	1.91
Fc_14	c	CRT72	PSP_RT-72h	PSP	RT	72h	23.2	1.93
Fc_15	c	CRT72	PSP_RT-72h	PSP	RT	72h	52.9	1.93
Fc_16	c	C4c24	PSP_4°C-24h	PSP	4	24h	35.2	1.9
Fc_17	c	C4c24	PSP_4°C-24h	PSP	4	24h	30	1.91
Fc_18	c	C4c24	PSP_4°C-24h	PSP	4	24h	30.3	1.91
Fc_19	c	C4c72	PSP_4°C-72h	PSP	4	72h	34.1	1.91
Fc_20	c	C4c72	PSP_4°C-72h	PSP	4	72h	44.1	1.93
Fc_21	c	C4c72	PSP_4°C-72h	PSP	4	72h	30.4	1.89
Fc_22	c	DRT24	DNA/RNAshield_RT-24h	DNA/RNA shield	RT	24h	29.8	1.83
Fc_23	c	DRT24	DNA/RNAshield_RT-24h	DNA/RNA shield	RT	24h	24.2	1.77
Fc_24	c	DRT24	DNA/RNAshield_RT-24h	DNA/RNA shield	RT	24h	17.4	1.79
Fc_25	c	DRT72	DNA/RNAshield_RT-72h	DNA/RNA shield	RT	72h	9.5	1.85
Fc_26	c	DRT72	DNA/RNAshield_RT-72h	DNA/RNA shield	RT	72h	8.3	1.9
Fc_27	c	DRT72	DNA/RNAshield_RT-72h	DNA/RNA shield	RT	72h	16.5	1.85
Fc_28	c	D4c24	DNA/RNAshield_4°C-24h	DNA/RNA shield	4	24h	6.6	1.75
Fc_29	c	D4c24	DNA/RNAshield_4°C-24h	DNA/RNA shield	4	24h	8.8	1.84
Fc_30	c	D4c24	DNA/RNAshield_4°C-24h	DNA/RNA shield	4	24h	4.2	1.78
Fc_31	c	D4c72	DNA/RNAshield_4°C-72h	DNA/RNA shield	4	72h	19.5	1.86
Fc_32	c	D4c72	DNA/RNAshield_4°C-72h	DNA/RNA shield	4	72h	20.7	1.88
Fc_33	c	D4c72	DNA/RNAshield_4°C-72h	DNA/RNA shield	4	72h	20.3	1.88
Fc_34	c	ERT24	RNA-later_RT-24h	RNA-later	RT	24h	42	1.86
Fc_35	c	ERT24	RNA-later_RT-24h	RNA-later	RT	24h	25.5	1.83
Fc_36	c	ERT24	RNA-later_RT-24h	RNA-later	RT	24h	47.9	1.89
Fc_37	c	ERT72	RNA-later_RT-72h	RNA-later	RT	72h	44.5	1.85
Fc_38	c	ERT72	RNA-later_RT-72h	RNA-later	RT	72h	40.1	1.84
Fc_39	c	ERT72	RNA-later_RT-72h	RNA-later	RT	72h	32	1.86
Fc_40	c	E4c24	RNA-later_4°C-24h	RNA-later	4	24h	31.7	1.84
Fc_41	c	E4c24	RNA-later_4°C-24h	RNA-later	4	24h	35.1	1.81
Fc_42	c	E4c24	RNA-later_4°C-24h	RNA-later	4	24h	40.2	1.85
Fc_43	c	E4c72	RNA-later_4°C-72h	RNA-later	4	72h	45	1.83
Fc_44	c	E4c72	RNA-later_4°C-72h	RNA-later	4	72h	41.8	1.83
Fc_45	c	E4c72	RNA-later_4°C-72h	RNA-later	4	72h	35.7	1.84
