# Supplementary material for: Interpersonal Variations in Gut Microbiota Profiles Supersedes the Effects of Differing Fecal Storage Conditions
Source: Sci Rep. 2018 Nov 26;8:17367. doi: 10.1038/s41598-018-35843-0 (PMC6255890; doi:10.1038/s41598-018-35843-0)
Supplement: Supplementary file 3 — Dataset 2 [file 41598_2018_35843_MOESM3_ESM.xlsx]

## Sheet: OTUtable
Fa_37	Fa_15	Fb_23	Fa_8	Fc_29	Fb_12	Fb_37	Fc_4	Fb_14	Fb_29	Fa_38	Fa_19	Fb_24	Fc_11	Fb_2	Fc_25	Fc_19	Fa_21	Fa_36	Fa_28	Fc_3	Fc_39	Fc_32	Fb_15	Fb_40	Fa_35	Fa_1	Fa_30	Fb_3	Fb_45	Fa_16	Fa_44	Fb_30	Fc_8	Fb_5	Fc_20	Fc_36	Fb_6	Fb_33	Fa_41	Fb_11	Fb_42	Fc_18	Fc_2	Fa_34	Fa_11	Fa_33	Fa_31	Fb_22	Fc_45
6.97749	7.08802	5.14587	12.7826	11.6806	3.15987	2.96352	21.0193	3.43448	8.53984	8.99897	9.13593	5.36059	7.18595	6.55382	10.341	8.98558	9.76712	7.26312	15.8451	11.9611	3.83037	15.1363	3.36848	5.90423	7.33945	14.0563	15.4738	4.3718	6.03009	14.8126	7.69409	5.10052	10.8231	4.00435	8.65813	4.82145	2.84568	6.97062	8.3061	5.28179	4.43645	10.71	12.1847	7.85472	9.32361	14.4901	14.6996	6.67758	4.01759
2.30868	3.91919	18.6707	4.82649	1.80244	29.68	14.2593	6.33432	8.39327	19.5816	2.37904	3.23555	10.1708	6.32542	23.1759	1.85693	6.74345	4.40023	2.53909	2.52567	6.61726	1.95572	3.2526	24.6942	3.32191	1.69135	5.59566	1.73896	6.75775	5.24356	3.21758	1.84695	26.5227	4.90664	12.2217	6.44639	1.23245	10.6744	24.7551	2.03963	7.85603	17.1472	7.36774	9.4754	1.82163	5.1582	2.45569	2.24096	11.2554	0.77868
6.2508	11.2092	6.14414	1.30351	3.64712	6.05785	6.7078	1.3232	13.576	4.30328	5.98782	7.41114	6.21828	4.66468	1.01467	8.88807	4.05017	6.02599	5.6612	3.15344	2.6969	4.65623	5.15235	8.2555	7.81381	6.58603	2.99927	3.75792	1.25884	5.86671	5.58171	4.97935	4.13489	5.46915	3.75652	4.52686	6.11259	1.4904	4.13166	5.28618	7.31819	5.67396	3.63771	2.20098	6.13893	6.27617	3.62252	3.55352	6.31632	6.41404
0.0257235	0.00577201	0	0	26.1564	0	0	3.38769	0	0	0.0287323	0	0	13.2573	0.00461212	20.0111	13.9039	0	0	0.00486642	4.1674	21.0113	12.7884	0	0	0	0	0.00491232	0.204928	0.0227981	0.0294291	0	0	5.93677	0	14.2953	18.9879	0	0	0.00527037	0	0	14.1261	3.49266	0	0	0.0048821	0.0106712	0	17.9298
1.60772	4.89466	3.69035	4.08667	0.168978	11.4666	5.42333	0.340993	9.03635	5.28974	1.20101	9.25343	4.86741	0.771625	1.78489	0.107487	0.481919	8.81928	1.32948	1.04141	0.126463	0.116532	0.0493441	9.52094	3.94869	0.943058	1.41011	1.57194	3.01537	3.26013	3.00177	1.37825	4.49143	0.206703	4.59565	0.593392	0.0632026	7.68128	6.42868	1.20691	19.2746	2.97246	0.110793	0.102588	0.902457	5.4215	1.56227	1.29122	4.69632	0.070484
8.46302	5.26984	3.03343	3.36445	0	3.08016	3.62675	0.0074129	1.83871	3.42642	9.33801	5.3842	2.20856	0	4.4138	0	0	6.7604	9.24644	7.52348	0.002941	0	0	3.10334	3.43473	9.76885	8.52778	6.82812	2.28348	4.88259	5.84658	8.96561	3.78825	0	2.13478	0	0	2.9071	3.87312	8.51692	2.10536	4.66696	0	0	9.24182	5.93948	7.32803	6.73888	2.79973	0
4.86817	4.25397	1.8806	7.56268	0.858973	0.700296	1.67065	2.80208	1.70533	1.91098	4.74658	3.89861	2.2443	0.73987	1.96938	0.859896	0.974093	3.93572	4.408	6.12195	2.57926	0.582662	1.6078	1.10877	2.6826	3.45959	4.05126	6.2632	2.67382	2.21521	7.06298	4.25078	1.15381	2.76846	2.83478	0.827152	0.893865	2.76788	1.68051	3.84737	1.70543	1.10001	1.06177	3.01702	3.7101	3.59995	5.96592	6.03457	2.4159	0.490032
3.75563	3.26118	3.70967	0.763314	2.58044	3.1371	3.68551	0.444774	3.15343	2.24457	3.4996	3.68039	4.24559	2.00368	1.59118	2.59451	1.53804	3.69719	4.1955	4.17052	0.826422	1.76825	2.70159	2.09702	3.85258	4.86905	3.61479	4.25898	1.81508	4.7154	3.22739	3.6243	2.45122	0.376131	0.613043	1.6633	1.85093	0.380789	1.95396	3.7525	4.18314	3.14636	1.71729	0.643507	4.10005	4.6359	4.18884	3.7616	3.43757	1.88629
0.392283	0.796537	0.128808	0.487347	4.03788	0.187884	0.121731	7.39807	0.157195	0.104842	0.344788	1.02396	0.178686	9.55481	0.129139	4.01038	10.862	1.11732	0.424999	0.603436	7.22605	7.39727	5.46486	0.174751	0.146248	0.440777	0.565161	0.564916	0.170773	0.186184	0.931921	0.47334	0.158463	6.12314	0.1	9.48977	6.45569	0.106457	0.12927	0.4269	0.124115	0.19412	9.51897	9.16764	0.467941	1.2302	0.629791	0.52289	0.101603	5.94415
5.51125	4.49062	0.920976	6.50578	0	0.307447	0.75977	0.0074129	0.314391	1.11037	5.79244	4.72114	0.957759	0	0.871691	0	0	5.40456	5.17082	6.16575	0.00588201	0	0.00411201	0.313347	1.09059	5.18169	9.99944	5.77688	0.785557	1.36029	6.57249	5.58263	0.911162	0	0.608696	0	0	0.40945	1.04907	5.7816	0.648157	0.780523	0	0	5.60972	4.18267	6.16609	6.23199	1.16844	0
2.73955	1.58153	2.16397	3.77547	0.123213	0.535186	2.06943	0.604151	0.847902	3.14525	3.01115	1.82131	2.11565	0.120666	3.48215	0.144552	0.0820288	2.07771	2.44647	4.14132	0.647021	0.0861326	0.238497	0.843628	2.74946	2.20388	3.52526	4.5881	6.97243	4.96238	1.26545	2.22748	1.63415	0.596388	6.17826	0.0809171	0.135434	8.16034	2.34674	2.0818	1.09865	1.41141	0.0461638	0.461646	2.51797	1.81724	5.25802	4.83406	2.79973	0.097335
2.4373	1.2987	3.63882	3.11197	0	0.57504	3.34131	0.0074129	1.31949	4.37	2.4365	1.25058	4.79594	0	4.34923	0	0	1.34957	1.92339	2.66193	0	0	0	1.21723	2.37757	1.97325	2.67472	2.34317	6.67968	3.68569	1.6186	1.82375	3.03556	0	6.4913	0	0	7.03845	3.37095	1.9395	1.6135	1.85627	0	0	2.11687	1.28631	3.13919	2.84388	4.14315	0
0.257235	0.825397	5.97025	0.117433	1.20045	2.45958	3.09785	3.67309	3.57738	3.89344	0.367774	0.411264	7.18319	1.37813	6.25865	1.7791	0.628888	0.539828	0.299679	0.223855	1.67049	0.486396	1.83396	1.94637	4.5295	0.348521	0.117509	0.186668	6.82118	2.371	1.00059	0.380528	5.53135	1.63329	3.93478	1.05642	0.3431	4.7619	3.15219	0.316222	4.17854	4.37174	1.13563	1.33831	0.378809	0.358268	0.165991	0.208089	5.68413	0.62093
2.23151	3.90188	2.49887	1.16846	0.704077	1.66249	1.61609	1.69385	2.65327	1.44872	1.78715	2.72777	3.28783	0.901816	3.03939	0.796887	0.775856	3.34568	2.20672	1.56699	1.23228	0.785327	1.07323	1.56674	2.42353	1.77336	1.18068	1.33615	4.46938	2.10502	3.06062	2.12075	1.38655	1.3351	2.5087	0.759721	0.695228	3.19371	0.904887	2.07126	3.43385	0.768391	0.886345	1.86524	1.86062	2.86615	1.71362	1.26454	2.77151	0.721622
1.88424	4.73882	4.07033	2.51306	0.0774484	3.00046	2.58574	0.0148258	6.6546	1.81567	1.47684	2.38365	4.75306	0.184174	1.37902	0.0667161	0.126461	1.99611	1.6673	0.973283	0.138227	0.0962659	0.0863522	2.65743	2.83303	1.79899	1.44928	1.47861	3.06904	2.89156	2.30528	1.44786	2.47103	0.108434	3.38696	0.134862	0.0722315	1.61323	1.54129	1.45462	4.2337	2.19598	0.0923276	0.13523	1.64336	2.02011	0.844603	1.22185	3.11018	0.114117
0	0	0.48303	0	5.05527	0.182191	0.49532	0.974796	0.342971	0.386008	0	0	0.521764	1.73377	0.0968545	6.33803	1.38082	0	0	0	1.50579	7.64047	6.26259	0.259114	0.69781	0	0	0	0.2586	0.417965	0.0196194	0	0.381301	4.11711	0.108696	1.5599	7.30441	0.114646	0.243624	0.00527037	0.220649	0.43677	1.29259	2.61133	0	0	0	0	0.598329	8.52856
0.5209	0.554113	0	0.140919	4.68915	0	0	0.452187	0	0	0.499943	0.537161	0	3.54376	0.0138364	5.70052	2.73771	0.684201	0.523075	0.481775	1.13817	5.56822	5.45664	0	0	0.65604	0.251805	0.46667	0.0975848	0.011399	0.461056	0.459418	0	1.17583	0	3.35356	5.93653	0	0	0.495415	0	0	2.06814	0.946608	0.557072	0.612941	0.571205	0.458862	0	7.50487
5.14469	1.37951	1.0047	0.839645	0.313314	2.03257	2.60253	1.04893	0.681179	1.33912	4.47075	1.15406	0.571796	0.542995	0.82557	0.303929	0.888646	1.23658	5.58492	1.32367	1.62343	2.19892	0.234385	1.92227	1.16162	5.00231	1.04079	1.18878	0.317151	1.08291	1.40279	5.93067	2.04021	0.548948	0.334783	0.755226	2.16695	0.307088	2.46607	6.38242	0.33557	6.04198	1.44954	1.35696	5.11949	1.43307	1.03989	1.13115	0.598329	2.58106
0.861736	0.484848	2.3443	1.4914	0.503415	0.597814	2.32548	1.96071	1.62911	2.48761	0.729801	0.54975	3.3593	0.498539	3.43603	0.533729	0.358876	0.426841	0.790062	1.00248	1.45286	0.207732	0.760722	0.723109	4.2579	0.804674	0.88971	0.9972	6.37229	3.45391	0.706298	0.593995	1.64405	1.41981	5.56957	0.274219	0.203151	4.84789	1.64073	0.753663	2.13754	1.54487	0.258517	1.08184	0.701911	0.401433	0.942245	0.917725	3.54482	0.191314
1.87138	2.79365	1.81619	0.504962	0.725199	1.63402	1.87634	0.348406	4.0061	1.19138	1.79864	2.11087	1.90122	1.08917	0.345909	1.9533	0.970675	1.81407	1.98333	1.03168	0.647021	1.03359	0.982771	2.47665	2.03493	2.46015	1.01281	1.12492	0.51232	1.64526	1.2164	1.45714	1.28256	1.23683	1.02174	0.948528	1.19182	0.511813	1.00433	1.7972	1.85713	1.7673	0.517034	0.480298	1.90519	2.08055	1.09359	1.0191	1.67081	1.49023
1.33762	1.06782	0.837251	2.13141	1.58065	0.569346	0.579272	2.9318	0.581146	1.24857	1.72969	1.79613	0.979201	0.981202	1.06079	1.53818	1.13131	1.77013	1.51474	2.86632	1.69108	0.455996	2.04367	0.488099	1.01538	1.44534	2.71389	2.6723	0.624543	1.01831	1.47145	1.49891	0.876498	1.42659	0.673913	1.16431	0.613968	0.483151	1.06399	1.67071	0.726303	0.626845	0.821715	1.65073	1.54309	1.72659	2.6998	3.08932	1.16844	0.604148
1.84566	3.22078	1.66162	0.399272	0.689995	1.62264	1.98128	0.211268	4.21569	1.21521	1.81588	2.0773	1.88693	0.895466	0.249055	1.61231	0.731424	1.70736	1.83076	1.06088	0.441151	0.896793	0.908754	2.43447	2.26893	2.31664	0.839349	1.14457	0.429373	1.66806	1.14773	1.73558	1.35684	0.982684	1.23913	0.795684	1.24599	0.413545	1.0441	1.77611	1.82955	1.62575	0.452405	0.540919	1.8272	1.89062	1.34258	1.08846	1.71596	1.28885
0.0578778	0.0808081	3.30392	0.305326	0.45765	0.956502	1.90152	0.874722	2.01019	2.42089	0.143662	0.0545554	3.80244	0.3874	6.48464	0.759822	0.437487	0.112987	0.108974	0.0924619	2.18811	0.45093	0.71549	1.06659	2.64082	0.117882	0.0839349	0.117896	5.3574	2.14682	0.186384	0.106733	3.25344	1.76544	6.07826	0.364127	0.546251	7.27183	1.85452	0.152841	1.8939	1.85223	0.480103	1.81394	0.0891315	0.0949627	0.0683494	0.0853698	3.66336	0.51017
2.92605	0.634921	0.766407	3.32335	0.0352038	0.512412	8.17277	0.0852483	1.34807	0.695768	2.74106	0.633682	1.10071	0.00635082	2.97482	0.0148258	0.0307608	0.583767	1.71634	0.291985	0.0588201	0.0506663	0.0246721	0.488099	5.4237	1.47097	1.61155	0.304564	3.00561	4.01246	0.892682	2.20428	0.55462	0.077937	3.62174	0.0404585	0.0496592	2.58772	0.646348	1.48097	1.10784	1.88458	0.0184655	0.111914	1.70464	0.746752	0.473563	0.35215	0.852337	0.0671276
1.69132	3.69986	0.81149	3.83418	0.454129	0.398542	0.503715	1.62713	0.9003	0.285932	1.18952	2.86206	1.04353	0.749397	0.903976	0.696812	0.543441	3.31429	1.44935	2.45267	1.14405	0.314131	0.682594	0.403736	0.630954	1.25058	1.65631	2.35791	1.14662	0.338172	3.27644	1.51283	0.505101	1.32832	0.708696	0.561924	0.207666	0.679687	0.139213	1.61273	0.877999	0.246694	0.673991	0.988575	1.2367	4.28195	2.37758	3.34009	0.80718	0.281936
2.21222	2.10101	0.830811	2.38976	0.401324	1.22409	1.28028	1.85693	1.61006	1.21045	2.2009	1.31772	1.03638	0.885939	0.973157	0.263158	0.618634	1.26169	2.04326	1.46479	0.838186	0.288798	0.230273	1.50045	1.1658	2.17313	1.84097	1.34597	1.39546	1.62626	1.47145	1.64277	1.06467	0.999627	0.747826	0.534952	0.559794	1.15465	1.40705	1.66017	1.40664	1.51656	0.480103	0.732105	2.27285	2.14961	1.32305	1.54199	0.982163	0.537021
1.82637	1.48918	1.19147	2.7538	0.207703	0.347301	1.12916	0.44848	0.79074	0.957873	2.04	1.72059	1.60103	0.168297	1.40208	0.200148	0.11279	1.95217	1.92339	1.9271	0.564673	0.131732	0.230273	0.253088	1.92211	2.086	2.17671	1.9551	2.76653	1.47048	1.97175	1.85159	0.727939	0.609942	2.52609	0.0899078	0.148977	2.14142	0.646348	1.88679	0.923968	0.723905	0.129259	0.531592	1.93304	1.60142	2.00166	2.0222	1.52405	0.127542
1.85209	1.84127	1.243	0.275967	0.18306	1.41198	1.38102	0.0852483	2.58181	0.857796	1.37341	2.63544	1.09356	0.685888	0.281339	0.422535	0.543441	2.77446	1.73814	1.22634	0.214693	0.45093	0.217937	2.50678	1.43323	1.91687	0.861731	1.36562	0.375701	1.47428	1.22621	1.48499	0.88145	0.410017	0.704348	0.759721	0.604939	0.307088	0.636404	1.53368	1.58592	1.0717	0.350845	0.13523	2.02217	2.44313	1.16682	1.30722	1.12328	0.523595
0.945338	0.733045	0.48947	3.64042	0	0.409929	0.58347	0.00370645	0.171486	1.50114	1.07459	1.15406	0.214424	0	1.31445	0	0	0.816019	1.30769	3.03178	0.00882301	0	0	0.421814	0.19639	0.994311	2.89855	2.84423	0.888021	0.820731	1.02021	0.928117	0.732891	0	0.982609	0	0	1.1178	1.2927	1.05934	0.266618	1.08384	0	0.00466309	1.44839	1.69206	1.93331	2.82254	0.705577	0
3.97428	0.790765	0.0772847	2.26646	0.0844892	0.102482	0.130126	0.0593032	0.133378	0.0333587	3.51109	1.46041	0.100064	0.104789	0.133751	0.148258	0.116208	1.48139	4.69678	0.467176	0.188224	0.146932	0.119248	0.0723109	0.217282	4.95105	0.598735	1.12001	0.185411	0.23938	2.15813	6.98408	0.0693275	0.0982684	0.234783	0.0494493	0.185093	0.24567	0.054691	4.51144	0.124115	0.101104	0.036931	0.0979249	3.95521	1.04891	0.497974	0.549568	0.124182	0.204739
0.5209	0.617605	0.302699	1.13323	0.697036	0.13095	0.277043	1.88288	0.304864	0.300229	0.430985	0.688237	0.30734	0.660485	0.313624	0.74129	0.645977	0.740694	0.495832	0.929486	1.1264	0.461063	1.1637	0.186803	0.430386	0.456153	0.917688	1.15931	0.44889	0.376168	0.882872	0.459418	0.331782	1.2741	0.373913	0.620364	0.654598	0.520002	0.258539	0.664067	0.312586	0.186031	0.673991	1.32432	0.412233	0.669055	1.13753	1.10981	0.395123	0.476606
0.450161	0.617605	1.53281	0.634138	0	0.671829	0.978046	0.00370645	1.22898	1.55356	0.522928	0.637878	1.47238	0	1.76644	0	0	0.602599	0.326922	0.481775	0	0	0	1.12082	1.05298	0.348521	0.559566	0.481407	2.67382	1.06391	0.706298	0.454777	0.990393	0	2.2087	0	0	3.39844	1.23303	0.2846	1.05728	0.663243	0	0	0.451228	0.371218	0.654201	0.52289	1.38858	0
0.122186	0.126984	0.0644039	0.152663	1.33775	0.398542	0.415565	2.78725	0.0428714	1.40107	0.109183	0.339922	0.0428847	0.673187	1.48049	1.13417	0.820288	0.232252	0.0599357	0.267653	2.01459	0.683995	1.64892	0.10244	0.125355	0.0666291	0.156678	0.240703	0.956331	0.604149	0.3041	0.171702	0.500149	3.03277	0.413043	0.908069	0.708772	0.356222	2.2125	0.115948	0.110325	0.784567	1.02484	1.9585	0.116985	0.176976	0.161109	0.250774	0.248363	0.77868
0.282958	0.692641	1.19791	0.299454	0.200662	1.77636	1.07459	0.185322	1.38618	1.31052	0.379267	0.453229	0.957759	0.212752	0.576515	0.140845	0.280265	0.590045	0.337819	0.340649	0.279395	0.182399	0.127472	2.89846	1.2828	0.302394	0.46444	0.456845	0.668456	2.18862	0.667059	0.445496	1.76785	0.376131	0.552174	0.382108	0.144463	0.769766	1.60593	0.416359	1.28252	1.64597	0.360078	0.25647	0.362097	0.776967	0.351511	0.229431	1.06119	0.137612
0.315113	1.08514	0.695563	0.575421	0.91882	0.552266	0.251857	1.39733	0.757395	0.386008	0.241352	0.692434	0.914874	1.47021	0.401254	1.33432	0.94675	0.533551	0.256089	0.46231	0.929357	0.303998	1.04856	0.42784	0.455457	0.246015	0.307761	0.707373	0.531837	0.547154	0.735727	0.259873	0.475389	0.881027	0.482609	1.00697	0.284412	0.302993	0.437528	0.168652	0.652754	0.3114	0.932509	0.685474	0.261824	0.630207	0.473563	0.613595	0.903138	0.402766
0	0	0	0	1.93621	0	0	0.400297	0	0	0	0	0	1.93065	0.00461212	1.70497	1.54829	0	0	0	0.79113	2.58398	2.90719	0	0	0	0	0	0.0390339	0	0.00980969	0	0	0.613331	0	1.79816	2.67257	0	0	0	0	0	1.6619	0.899977	0	0	0	0	0	2.31926
0.662379	0.49062	1.06911	1.40919	0	0.233432	1.30126	0	0.247702	1.27716	0.637858	0.646271	0.986348	0	1.09307	0	0	0.464503	0.741023	1.02681	0	0	0	0.277192	1.54187	0.697043	0.856136	1.12001	0.805074	1.1627	0.676869	0.737853	0.85669	0	0.93913	0	0	0.954019	0.919803	0.816907	0.445895	0.982731	0	0.00466309	0.729764	0.565459	0.942245	0.976417	1.50147	0
1.46624	0.790765	0.631159	0.563678	0	0.683216	0.705201	0	0.319154	0.548037	1.48833	1.04914	0.486027	0	0.719491	0	0	1.16753	1.62371	1.29933	0	0	0	0.554384	0.72706	1.62985	1.40451	1.08562	0.400098	0.900524	0.529723	1.51283	0.663563	0	0.417391	0	0	0.556852	0.601601	1.67598	0.372345	0.982731	0	0	1.66007	1.05322	1.40604	1.2432	0.491082	0
0.623794	0.357864	0.3349	0.85726	0.672393	0.170804	0.226672	1.68643	0.0714524	0.343119	0.557407	0.411264	0.121507	0.390575	0.507333	0.555967	0.543441	0.483334	0.653844	0.632634	1.24699	0.542129	0.830626	0.174751	0.317566	0.394649	0.637905	0.65825	0.302513	0.47496	0.618011	0.700729	0.30207	1.48419	0.43913	0.507979	0.59591	0.61827	0.487247	0.5692	0.133309	0.275003	0.526267	1.51084	0.579355	0.371218	0.546795	0.528225	0.248363	0.506813
0.0128617	0.00577201	0	0	1.30606	0	0	3.70645	0	0	0.00574647	0	0	0.708116	0	1.44922	0.437487	0	0	0	5.59379	0.410397	2.14236	0	0	0	0	0	0	0.0189984	0.0784775	0	0	4.22554	0	0.579906	0.586881	0	0	0	0	0	0.581664	3.58125	0	0	0	0.00533561	0	0.503457
0	0.00577201	0.00644039	0.00587165	0.788566	0.0113869	0.0125929	2.63899	0	0.0190621	0	0.00419657	0	2.9309	0.00922424	0.848777	3.10342	0.00627707	0	0	2.73513	0.846127	1.45976	0.00602591	0	0	0	0	0.00975848	0.011399	0.00980969	0.00464059	0.00495197	1.98909	0.00869565	2.50843	0.546251	0.0122835	0.0149157	0	0.00919371	0.0161766	2.45591	3.70716	0	0	0.0048821	0	0.00564462	0.359133
0.334405	0.536797	1.05622	0.669368	0	0.466864	0.629644	0	0.909827	1.01506	0.407999	0.616895	1.14359	0	1.08846	0	0	0.51472	0.435896	0.476909	0	0	0	0.747213	0.739596	0.461278	0.46444	0.471582	1.82484	0.83593	0.686678	0.487262	0.757651	0	1.57391	0	0	2.30111	0.725899	0.332033	0.712513	0.461034	0	0	0.38438	0.46618	0.517502	0.43752	1.16844	0
0	0	0	0	2.85855	0	0	0.0444774	0	0	0	0	0	1.16855	0	1.553	1.62349	0	0	0	0.52644	2.27492	1.27472	0	0	0	0	0	0.0341547	0	0	0	0	0.077937	0	1.25871	2.31592	0	0	0	0	0	1.53264	0.116577	0	0	0	0.0160068	0	2.05075
0.66881	0.409812	0.598957	1.12148	0.126734	0.159417	0.507913	0.329874	0.357262	0.524209	0.827491	0.663058	0.686155	0.104789	0.576515	0.137139	0.0820288	0.62143	0.833651	0.768894	0.2941	0.0962659	0.135696	0.192829	0.785559	0.850802	0.710649	0.727023	1.20517	0.642146	0.588582	0.515105	0.32683	0.365965	1.21304	0.0539447	0.0451447	0.888507	0.298315	0.695689	0.445895	0.29118	0.0461638	0.312427	0.869032	0.617257	0.717668	0.821684	0.632197	0.104048
0.868167	0.652237	0.296258	1.03341	0.147856	0.119563	0.302229	0.463306	0.309627	0.285932	0.86197	0.738596	0.450289	0.136543	0.470436	0.111193	0.164058	0.696755	0.828202	1.3042	0.391153	0.106399	0.201489	0.156674	0.455457	0.594536	0.755414	1.01685	0.502562	0.330572	0.64744	0.79354	0.267406	0.399851	0.543478	0.103394	0.0902894	0.507718	0.223736	0.690418	0.330974	0.234561	0.175422	0.340406	0.640633	0.630207	1.04477	1.11514	0.361255	0.0671276
0.308682	0.167388	0.264056	0.299454	0.559741	0.44409	0.478529	1.19718	0.181013	0.443195	0.270084	0.235008	0.271603	0.631907	0.405867	0.518903	0.587873	0.238529	0.354166	0.306584	1.45874	0.607995	0.822402	0.331425	0.69781	0.276767	0.3861	0.309476	0.365943	0.680143	0.225623	0.283076	0.366445	1.17922	0.36087	0.665318	0.726829	0.257954	0.437528	0.27933	0.307989	0.558094	0.821715	1.03054	0.334243	0.276255	0.30269	0.224096	0.310454	0.681345
0.495177	0.784993	0.792168	0.123305	0.0316834	0.59212	0.507913	0.0630096	1.77678	0.486085	0.419492	0.57493	1.10071	0.219103	0.193709	0.0444774	0.00341787	0.602599	0.495832	0.253054	0.0823481	0.233065	0.0534561	0.500151	0.739596	0.717544	0.0895305	0.358599	0.678214	0.189984	0.117716	0.408372	0.515004	0.172817	0.643478	0.0944032	0.185093	0.511813	0.387809	0.84853	1.27793	0.837142	0.0738621	0.0932618	1.32026	0.751068	0.400332	0.410842	1.15715	0.164463
0.938907	0.352092	0.476589	0.164406	0.137295	0.273286	0.978046	0.111193	0.261992	0.371712	0.850477	0.331529	0.478879	0.180998	0.0230606	0.155671	0.232415	0.251083	0.958971	0.194657	0.161755	0.516796	0.180928	0.150648	2.0809	0.963559	0.212635	0.162106	0.141498	1.12091	0.392388	1.76806	0.386253	0.16604	0.134783	0.197797	0.505621	0.0614175	0.203848	1.44935	0.23444	1.33862	0.406241	0.19585	0.779901	0.168343	0.18552	0.13339	0.445925	0.89951
0.565916	0.479076	0.618278	0.845517	0	0.14803	0.302229	0	0.3001	0.476554	0.689576	0.453229	0.736188	0	0.54423	0	0	0.451949	0.50128	0.749428	0	0	0	0.150648	0.330102	0.625288	0.447653	0.844918	1.293	0.486359	0.745537	0.408372	0.420917	0	1.02174	0	0	1.36756	0.31323	0.558659	0.390733	0.258826	0	0	0.596067	0.457547	0.742079	0.821684	0.795891	0
0.996785	0.686869	0.296258	0.0645881	0	0.358688	0.810141	0	0.538275	0.304994	1.25273	0.700827	0.300193	0	0.0415091	0.0111193	0.00683574	0.803465	1.01891	0.739695	0	0	0	0.361555	1.05716	1.15832	0.839349	0.579653	0.117102	1.2273	0.62782	1.37825	0.22779	0.00338857	0.0608696	0.00449539	0	0.0450395	0.193904	1.21746	0.432104	0.465079	0	0.00466309	1.0083	0.971209	0.786018	0.512219	0.412057	0.00671276
0	0	0	0	1.63346	0	0	0.0296516	0	0	0	0.00419657	0	0.847834	0	1.03039	1.0322	0	0	0	0.0823481	2.02665	0.851186	0	0	0	0	0.00491232	0.00975848	0	0	0	0	0.0677713	0	1.05192	2.07666	0	0	0	0	0	1.25566	0.0699464	0	0	0	0	0	2.185
0.109325	0.126984	0.0579635	0.0880747	0.890657	0.233432	0.146917	0.700519	0.0714524	0.104842	0.149408	0.205632	0.142949	1.46386	0.0322848	0.589325	1.64741	0.200866	0.12532	0.0778627	0.847009	0.689061	0.604466	0.331425	0.11282	0.107632	0.100722	0.078597	0.0439131	0.0911923	0.32372	0.167061	0.0643756	1.6604	0.0434783	1.47449	0.699743	0.0696065	0.0994382	0.105407	0.119518	0.24265	1.89272	0.792726	0.15598	0.293521	0.0829957	0.0533561	0.124182	0.728335
0.971061	0.352092	0.296258	0.129176	0.165458	0.768618	0.684213	0.496664	0.295337	0.357415	0.741294	0.28117	0.228718	0.250857	0.405867	0.0778354	0.331533	0.282468	0.877241	0.296851	0.755838	0.506663	0.0740162	0.626695	0.321745	0.932807	0.251805	0.21123	0.19029	0.322973	0.274671	0.997726	0.698227	0.159263	0.217391	0.314677	0.460476	0.155591	0.606573	1.1384	0.243633	1.46803	0.443172	0.550245	0.768759	0.418699	0.239223	0.202753	0.265297	0.443042
0.0771704	0.294372	0.115927	1.16259	0.00352038	0.0113869	0.0713596	0.00370645	0.0476349	0.119138	0.0632111	0.885476	0.185834	0	0.036897	0	0	0.0188312	0.136218	1.90277	0.002941	0	0	0.0180777	0.033428	0.215263	0.430866	2.87862	0.25372	0.0531955	0.225623	0.0278435	0.0495197	0.00677713	0.221739	0	0	0.294804	0.0646348	0.0948667	0.0183874	0.0283091	0	0	0.367668	1.27336	1.93819	2.65713	0.214495	0.00335638
0.0578778	0.103896	0.154569	0.0352299	0.390763	1.27534	0.193091	0.126019	0.6002	0.243042	0.0172394	0.109111	0.150096	0.412803	0.249055	0.181616	0.311026	0.0376624	0.0653844	0.0875955	0.482325	1.12479	0.168592	1.37993	0.125355	0.0871303	0.0391696	0.0589478	0.156136	0.193784	0.0882872	0.0185623	0.386253	0.820033	0.1	0.386604	1.29565	0.118741	0.377865	0.0579741	0.298796	0.574271	0.350845	0.289112	0.038995	0.202875	0.0390568	0.0426849	0.208851	1.71175
0.482315	0.236652	0.379983	0.557806	0	0.233432	0.432355	0	0.314391	0.595692	0.540168	0.365101	0.478879	0	0.553454	0	0	0.36407	0.414101	0.549905	0	0	0	0.289244	0.777202	0.333145	0.447653	0.397898	0.848988	0.611749	0.382578	0.417653	0.415965	0	0.669565	0	0	0.577325	0.556854	0.453252	0.533235	0.444858	0	0	0.284107	0.207191	0.576087	0.565575	0.524949	0
0.00643087	0.011544	0.0128808	0.0117433	0.566782	0.0569346	0.0209881	0.904374	0.0238175	0.0238277	0.0114929	0.0419657	0.00714745	1.66391	0.00461212	0.289103	1.90717	0.0439395	0.0054487	0.00973283	0.802894	1.03359	0.135696	0.0361555	0.0292495	0	0.0111913	0.0147369	0.0292754	0.0151987	0.0392388	0	0.0198079	1.06401	0.00869565	2.22971	0.875807	0.032756	0.00497191	0.00527037	0.105728	0.0161766	0.655526	0.498951	0	0.0431648	0.0146463	0.00533561	0.0169338	0.567228
0	0	0	0	0.693515	0	0.00419762	0.62639	0	0.00476554	0	0	0	0.609679	0.00922424	0.507784	0.649395	0.00627707	0.0054487	0	0.988177	1.12986	0.172704	0	0	0.00512531	0	0	0.0243962	0.00379968	0.0196194	0.00464059	0.00495197	1.3927	0	0.678804	1.39949	0	0	0.0105407	0	0	0.563198	1.36629	0.0222829	0.00863297	0	0	0	1.37276
0.257235	0.675325	0.0901655	0.352299	0.521017	0.142337	0.0797549	0.559674	0.20483	0.0857796	0.149408	0.381888	0.200129	0.422329	0.0784061	0.641216	0.324698	0.439395	0.201602	0.476909	0.361743	0.081066	0.559234	0.0783368	0.137891	0.215263	0.179061	0.471582	0.0829471	0.125389	0.510104	0.227389	0.113895	0.386297	0.0565217	0.269724	0.0902894	0.0368505	0.054691	0.231896	0.211455	0.0566183	0.193888	0.312427	0.105844	0.444598	0.556559	0.586917	0.107248	0.130899
0	0	0	0	0.559741	0	0	0.033358	0	0	0	0	0	1.35908	0	0.433655	1.53804	0	0	0	0.397035	1.10959	0.748386	0	0	0	0	0	0.0146377	0	0	0	0	0.220257	0	1.47449	1.23245	0	0	0	0	0	1.6065	0.303101	0	0	0	0	0	1.02705
0.173633	0.0519481	0.141689	0.129176	0.256988	0.631974	0.310624	0.189029	0.714524	0.162028	0.114929	0.13429	0.100064	0.806554	0.106079	0.226093	0.509262	0.188312	0.152564	0.116794	0.326451	0.278664	0.205601	0.843628	0.16714	0.128133	0.100722	0.103159	0.146377	0.448362	0.0490485	0.129936	0.212935	0.220257	0.1	0.674309	0.334071	0.106457	0.223736	0.105407	0.638963	0.533829	0.221586	0.219165	0.100273	0.172659	0.0976419	0.0853698	0.118537	0.251729
0.128617	0.1443	0.16745	0.0352299	0.320355	0.273286	0.444948	0.100074	0.428714	0.18109	0.086197	0.172059	0.378815	0.577925	0.170648	0.274277	0.574202	0.119264	0.179807	0.0389313	0.288218	0.258398	0.333073	0.307321	0.898379	0.153759	0.0895305	0.0147369	0.263479	0.577551	0.166765	0.129936	0.183223	0.145708	0.147826	0.498989	0.248296	0.155591	0.188933	0.1423	0.57001	0.234561	0.692457	0.657496	0.128127	0.112229	0.0439389	0.026678	0.270942	0.251729
0.302251	0.300144	0.199652	0.211379	0.126734	0.370075	0.180498	0.259451	0.543038	0.109607	0.160901	0.201435	0.178686	0.425505	0.115303	0.107487	0.444323	0.119264	0.283332	0.111928	0.258808	0.602929	0.0616802	0.391684	0.47635	0.225514	0.223826	0.132633	0.282996	0.448362	0.176574	0.264513	0.153511	0.3558	0.178261	0.395595	0.221209	0.180158	0.114354	0.621904	0.57001	0.238606	0.470871	0.312427	0.334243	0.138128	0.0829957	0.112048	0.152405	0.234947
0	0	0	0	0.531578	0	0	2.17198	0	0	0	0	0	0.42868	0	0.366938	0.46483	0	0	0	1.46462	0.430663	0.61269	0	0	0	0	0	0.0146377	0.00759936	0.00980969	0	0	2.18563	0	0.359631	0.478534	0	0	0	0	0	0.406241	2.07974	0	0	0	0	0	0.338994
0.160772	0.046176	0.193212	0.0469732	0.218264	0.153724	0.365193	0.0667161	0.133378	0.114373	0.149408	0.0545554	0.121507	0.0825607	0.0830182	0.296516	0.0341787	0.0313853	0.283332	0.0389313	0.0764661	1.33759	0.12336	0.235011	0.259067	0.194762	0.0391696	0.0491232	0.0439131	0.151987	0.0294291	0.139218	0.32683	0.0711599	0.0304348	0.0674309	1.08347	0.032756	0.124298	0.152841	0.0459686	0.687508	0.0553965	0.0279785	0.284107	0.0345319	0.0292926	0.026678	0.169338	1.30563
0.0128617	0.0634921	0.0128808	0.0117433	0.45765	0.187884	0.0167905	0.0704225	0.028581	0.0285932	0.0172394	0.117504	0.00714745	1.74648	0.00922424	0.441067	1.78755	0.0376624	0.0163461	0.0340649	0.123522	0.233065	0.316625	0.216933	0.00417851	0.0256266	0.00559566	0.0540355	0	0.011399	0.0392388	0.00928117	0.0297118	0.0948799	0.0130435	1.68577	0.284412	0	0.0497191	0.0105407	0.0551623	0.0444858	1.47724	0.0979249	0.0334243	0.168343	0.0195284	0.0106712	0	0.305431
0.263666	0.138528	0.135248	0.405144	0.387242	0.0683216	0.100743	0.867309	0.00476349	0.162028	0.235605	0.255991	0.078622	0.139718	0.198321	0.292809	0.191401	0.200866	0.207051	0.316317	0.511735	0.212798	0.448209	0.0482073	0.100284	0.174261	0.279783	0.309476	0.117102	0.12159	0.284481	0.273795	0.138655	0.586222	0.126087	0.229265	0.239267	0.167875	0.178989	0.226626	0.0735497	0.177943	0.313914	0.526929	0.345385	0.189925	0.239223	0.240102	0.112892	0.204739
0	0	0	0	0.531578	0	0	1.51594	0	0	0	0	0	0.450908	0	0.470719	0.317862	0	0	0	1.49403	0.471196	0.707266	0	0	0	0.00559566	0	0.00975848	0.00759936	0.0196194	0	0	1.29443	0	0.188806	0.451447	0	0	0	0	0	0.424707	1.62276	0	0	0	0	0	0.38934
0.186495	0.103896	0.193212	0.0176149	0.0528057	1.25256	0.348403	0.0889548	0.466822	0.142966	0.19538	0.226615	0.100064	0.0730344	0.0876303	0.033358	0.0751931	0.219697	0.223397	0.0535306	0.217634	0.197598	0.0493441	1.28352	0.229818	0.133258	0.0335739	0.00982463	0.161015	0.398966	0.166765	0.269154	0.193127	0.223645	0.0652174	0.130366	0.207666	0.057323	0.23368	0.2846	0.905581	0.99082	0.147724	0.205176	0.217258	0.14676	0.0292926	0.0586917	0.0846692	0.164463
0.270096	0.184704	0.0966059	0.733956	0.0880096	0.0170804	0.0881501	0.318755	0.0333444	0.18109	0.379267	0.339922	0.121507	0.0508066	0.133751	0.0815419	0.0307608	0.276191	0.29423	0.749428	0.20587	0.0151999	0.156256	0.0361555	0.150426	0.307519	0.453248	0.638601	0.151256	0.136789	0.294291	0.232029	0.0841834	0.186371	0.213043	0.0674309	0.067717	0.16378	0.12927	0.326763	0.0827434	0.0889716	0.0461638	0.186524	0.267395	0.323736	0.634673	0.693629	0.135471	0.0134255
0.385852	0.438672	0	1.02754	0	0	0	0	0	0	0.517182	0.503588	0	0	0	0	0	0.552382	0.539421	0.817558	0	0	0	0	0	0.471529	0.570757	0.859655	0	0	0.667059	0.501183	0	0	0	0	0	0	0	0.57447	0	0	0	0	0.584926	0.483446	0.776253	0.746985	0	0
0	0	0.766407	0.00587165	0	0.176497	0.344205	0	0.247702	0.662409	0	0	0.857694	0	0.493497	0	0	0	0.0108974	0	0	0	0	0.247062	0.388601	0.0102506	0	0	1.10759	0.212782	0	0.00464059	0.515004	0	1.38696	0	0	1.56819	0.397753	0.00527037	0.147099	0.234561	0	0	0	0	0	0	0.937006	0
0.186495	0.121212	0.560314	0.10569	0.073928	0.330221	0.226672	0.033358	0.114324	0.528974	0.155155	0.138487	0.521764	0.0285787	0.189097	0.0667161	0.0581038	0.119264	0.179807	0.199523	0.0882301	0.0759994	0.0534561	0.210907	0.564098	0.210138	0.195848	0.235791	0.248841	0.790334	0.117716	0.283076	0.584332	0.0745485	0.186957	0.0314677	0.0993183	0.192442	0.457416	0.247707	0.239036	0.368019	0.0830948	0.0792726	0.284107	0.15971	0.331983	0.250774	0.603974	0.0469893
0.315113	0.34632	0.0257616	0.616523	0.0352038	0.0341608	0.0209881	0.103781	0.0333444	0.147732	0.448224	0.398674	0.0643271	0.0254033	0.0645697	0.0407709	0.0136715	0.40801	0.283332	0.671566	0.032351	0.0101333	0.0411201	0.0482073	0.0835701	0.41515	0.85054	0.731935	0.0341547	0.0911923	0.549343	0.283076	0.0495197	0.0372742	0.0347826	0.0179816	0.00902894	0.0286615	0.114354	0.479604	0.0183874	0.0363975	0	0.0233155	0.401092	0.453231	0.781136	0.773663	0.124182	0.00335638
0.0450161	0.0519481	0.154569	0.0469732	0.165458	0.261899	0.323217	0.233506	0.200067	0.285932	0.0344788	0.0587519	0.214424	0.130192	0.138364	0.163084	0.123043	0.0564936	0.0653844	0.0875955	0.279395	0.238131	0.259057	0.210907	0.47635	0.0512531	0.0671479	0.108071	0.326909	0.733338	0.0490485	0.0324841	0.123799	0.623496	0.273913	0.11688	0.185093	0.114646	0.263511	0.0527037	0.307989	0.214341	0.0830948	0.275122	0.038995	0.0561143	0.0781136	0.128055	0.180628	0.245016
0	0.00577201	0	0	0.0950503	0	0	0.422535	0	0	0	0	0	0.295313	0	0.200148	0.225579	0	0	0	0.808776	0.993059	0.0822402	0	0	0	0	0	0.00487924	0.00379968	0.00980969	0	0	1.60618	0	0.2922	0.799061	0	0	0	0	0	0.175422	1.42691	0	0	0	0	0	0.735047
0.848875	0.184704	0.00644039	0.252481	0.0105611	0.0227739	0.180498	0.0370645	0.0142905	0.0333587	0.626365	0.26858	0.0214424	0.00635082	0.110691	0.00370645	0.0102536	0.125541	0.806408	0.218989	0.0441151	0.0962659	0.00411201	0.0361555	0.409494	0.758546	0.218231	0.3193	0.0975848	0.220381	0.147145	0.877071	0.0346638	0.203314	0.113043	0.00899078	0.121891	0.073701	0.0447472	1.0488	0.0137906	0.509564	0.00923276	0.051294	0.735335	0.0906462	0.0829957	0.122719	0.0225785	0.107404
0	0	0	0	0.464691	0	0	0.0963677	0	0	0	0	0	0.676362	0	0.415122	0.587873	0	0	0	0.182342	0.81066	0.686706	0	0	0	0	0	0.00487924	0	0	0	0	0.162651	0	0.561924	0.88935	0	0	0	0	0	0.70169	0.200513	0	0	0	0	0	0.795462
0.14791	0.0750361	0.264056	0.0880747	0.0598465	0.352995	0.260253	0.0852483	0.171486	0.333587	0.0574647	0.0755382	0.192981	0.441382	0.0645697	0.074129	0.440905	0.087879	0.0817305	0.0486642	0.170578	0.151999	0.0534561	0.373607	0.188033	0.0717544	0.0447653	0.0196493	0.0927055	0.292575	0.137336	0.055687	0.371397	0.145708	0.0565217	0.476512	0.121891	0.049134	0.397753	0.126489	0.0873403	0.448902	0.544733	0.181861	0.0501365	0.0517978	0.0439389	0.0480205	0.174983	0.161106
0.0257235	0.0865801	0.0515232	0.317069	0.09153	0.0683216	0.121731	0.203855	0.40966	0.0333587	0.0402253	0.130094	0.114359	0.196875	0.0230606	0.0704225	0.222161	0.100433	0.054487	0.0973283	0.361743	0.126666	0.127472	0.108466	0.183854	0.0102506	0.0671479	0.103159	0.2586	0.273577	0.0882872	0.055687	0.0445677	0.325302	0.126087	0.202293	0.153492	0.241576	0.0447472	0.0158111	0.422911	0.0404416	0.147724	0.489625	0.0445658	0.155393	0.0927598	0.0746985	0.124182	0.147681
0.302251	0.219336	0.032202	0.452117	0.0105611	0.0341608	0.0377786	0.0481838	0.0571619	0.0905452	0.298816	0.352512	0.078622	0.0127016	0.0876303	0.0259451	0.00683574	0.301299	0.288781	0.520707	0.02941	0.0101333	0.00411201	0.0120518	0.0376066	0.281892	0.615522	0.476495	0.0487924	0.094992	0.33353	0.273795	0.0594236	0.0304971	0.0521739	0.0134862	0.00451447	0.0286615	0.0745786	0.395278	0.0459686	0.0202208	0.0461638	0.0233155	0.31196	0.328053	0.566323	0.57091	0.0677354	0
0.0643087	0.103896	0	0.0880747	0.443568	0	0	0.315048	0	0	0.0287323	0.13429	0	0.574749	0	0.381764	0.488755	0.15065	0.0490383	0.0632634	0.291159	0.379997	0.448209	0	0	0.0410025	0.0447653	0.0294739	0.00487924	0.00759936	0.0980969	0.0417653	0	0.369354	0	0.620364	0.279897	0	0	0.0579741	0	0	0.517034	0.326416	0.0779901	0.0690638	0.0878778	0.0533561	0	0.26851
0.231511	0.190476	0.0837251	0.405144	0.0211223	0.119563	0.230869	0.0407709	0.114324	0.0810141	0.27583	0.205632	0.0714745	0.0349295	0.119915	0.0148258	0.00341787	0.21342	0.239743	0.0681298	0.0911711	0.0354664	0.0370081	0.108466	0.317566	0.24089	0.2574	0.0540355	0.341547	0.376168	0.196194	0.194905	0.0693275	0.0982684	0.234783	0.0314677	0.0541736	0.368505	0.0795505	0.173922	0.105728	0.149634	0.0184655	0.0885987	0.295248	0.185609	0.112288	0.0533561	0.0790246	0.0537021
0.096463	0.126984	0.199652	0.117433	0	0.842633	0.344205	0	0.0714524	0.438429	0.086197	0.180452	0.100064	0	0.21677	0	0	0.200866	0.179807	0.0875955	0	0	0	0.921964	0.154605	0.107632	0.156678	0.0982463	0.117102	0.292575	0.225623	0.134577	0.683371	0	0.108696	0	0	0.122835	1.0441	0.0895963	0.114921	1.25369	0	0	0.105844	0.112229	0.0537031	0.0373493	0.203206	0
0.0836013	0.126984	0.0193212	0.217251	0.193621	0.0170804	0.0419762	0.385471	0.0238175	0.104842	0.126422	0.226615	0.0571796	0.0762098	0.0599576	0.203855	0.129879	0.15065	0.147115	0.340649	0.282336	0.0709328	0.226161	0.0301296	0.0543206	0.0666291	0.184657	0.245616	0.107343	0.0873927	0.186384	0.111374	0.0346638	0.369354	0.117391	0.103394	0.0857749	0.106457	0.0646348	0.110678	0.0183874	0.0444858	0.0830948	0.335743	0.172692	0.129495	0.224576	0.341479	0.0620908	0.070484
0.00643087	0	0	0.00587165	0.54918	0	0	0.196442	0	0	0.0114929	0.00419657	0.00714745	0.292138	0.00922424	0.859896	0.259758	0.00627707	0.0217948	0	0.985236	0.233065	0.670258	0	0.0125355	0.0102506	0	0.00491232	0.00975848	0.00759936	0.00980969	0.0232029	0	0.481177	0.00869565	0.220274	0.234752	0.008189	0	0.0210815	0	0	0.507802	0.517603	0.0167122	0.00431648	0.0048821	0	0.00564462	0.365845
0.22508	0.121212	0.225414	0.082203	0.105611	0.0341608	0.188893	0.340993	0.0381079	0.100076	0.224112	0.184649	0.200129	0.053982	0.230606	0.133432	0.0341787	0.138096	0.212499	0.160592	0.108817	0.0303998	0.131584	0	0.238175	0.287018	0.0727436	0.176843	0.170773	0.0645946	0.186384	0.264513	0.153511	0.121988	0.073913	0.0449539	0.0902894	0.057323	0.10441	0.27933	0.110325	0.19412	0.00923276	0.0373047	0.222829	0.112229	0.234341	0.21876	0.270942	0.0570585
0.102894	0.121212	0.309139	0.0176149	0.0246427	0.222045	0.235067	0.0222387	0.495403	0.157263	0.0574647	0.142683	0.371668	0.0825607	0.0691818	0.0148258	0.0136715	0.163204	0.223397	0.0340649	0.00588201	0.111466	0.00822402	0.144622	0.338459	0.343396	0.016787	0.0687724	0.25372	0.0873927	0.0294291	0.106733	0.222838	0.0576056	0.330435	0.0404585	0.067717	0.16378	0.178989	0.210815	0.441298	0.351842	0	0.0326416	0.445658	0.224457	0.131817	0.0533561	0.491082	0.0906223
0.186495	0.565657	0.186771	0.082203	0.0492854	0.0797085	0.0839525	0.0185322	0.161959	0.123904	0.316056	0.398674	0.314488	0.0666836	0.0784061	0.0852483	0.0341787	0.238529	0.234294	0.116794	0.0470561	0.0354664	0.0411201	0.108466	0.0584991	0.312644	0.16787	0.147369	0.117102	0.136789	0.431626	0.273795	0.178271	0.0576056	0.330435	0.0584401	0.0541736	0.135119	0.0845224	0.195004	0.202262	0.0970599	0.0461638	0.0279785	0.272965	0.328053	0.126935	0.0800341	0.259652	0.0503457
0.327974	0.225108	0.0579635	0.211379	0	0.0284673	0.0545691	0.00370645	0.00952699	0.061952	0.448224	0.344119	0.0571796	0	0.0461212	0	0	0.345239	0.261538	0.355248	0	0	0	0.0301296	0.0835701	0.517657	0.525992	0.417547	0.0439131	0.0797933	0.362959	0.338763	0.0891354	0	0.0304348	0	0	0.0368505	0.0596629	0.379467	0.032178	0.105148	0	0	0.395521	0.263306	0.517502	0.464198	0.0451569	0
0.0578778	0.0865801	0.199652	0.0234866	0.0281631	0.398542	0.188893	0.0259451	1.02415	0.22398	0.0344788	0.0545554	0.39311	0.0381049	0.0922424	0.0370645	0.0307608	0.0439395	0.0381409	0.0145993	0.023528	0.0202665	0.0370081	0.512202	0.39278	0.0256266	0.0447653	0.0392985	0.312271	0.364769	0.0784775	0.0510465	0.183223	0.0406628	0.195652	0.0539447	0.0180579	0.147402	0.164073	0.0474333	0.873403	0.206252	0.0184655	0.0373047	0.0222829	0.0517978	0.00976419	0.0106712	0.287875	0.0167819
0.14791	0.121212	0.405745	0.0704597	0.0668873	0.256206	0.260253	0.140845	0.0476349	0.366946	0.19538	0.096521	0.128654	0.114315	0.124527	0.0444774	0.11279	0.0816019	0.141666	0.0973283	0.229398	0.101333	0.0493441	0.301296	0.0919271	0.184511	0.0895305	0.0835094	0.0585509	0.151987	0.137336	0.176342	0.25255	0.179594	0.00869565	0.0719263	0.0632026	0.0696065	0.298315	0.173922	0.0459686	0.440814	0.16619	0.247144	0.139268	0.0733802	0.156227	0.117383	0.124182	0.070484
0.14791	0.0634921	0.193212	0.516705	0.00704077	0.136643	0.377786	0.0518903	0.0619254	0.209684	0.0976899	0.125897	0.0285898	0.0412803	0.124527	0.00370645	0.0136715	0.0313853	0.185256	0.00486642	0.02941	0.0709328	0.0287841	0.0783368	0.434565	0.117882	0.0895305	0.0294739	0.0975848	0.490159	0.127526	0.366606	0.207983	0.0643828	0.278261	0.0134862	0.067717	0.425828	0.243624	0.226626	0.0919371	0.376107	0.00923276	0.0233155	0.161551	0.0258989	0.048821	0.0106712	0.107248	0.0637712
0.0514469	0.023088	0.0837251	0.0352299	0.109132	0.0797085	0.0545691	0.100074	0.185776	0.104842	0.0517182	0.0839313	0.164391	0.542995	0.0691818	0.133432	0.468248	0.0627707	0.0653844	0.0827291	0.179401	0.0607995	0.156256	0.114492	0.0668561	0.0410025	0.0335739	0.0589478	0.0487924	0.0645946	0.0294291	0.0417653	0.0891354	0.18976	0.0608696	0.440548	0.0541736	0.0696065	0.159101	0.0632444	0.128712	0.0323533	0.507802	0.368384	0.0334243	0.0561143	0.0878778	0.0693629	0.158049	0.070484
0.366559	0.155844	0.0515232	0.135048	0	0.0398542	0.0377786	0	0.0142905	0.0333587	0.436731	0.352512	0.0428847	0	0.036897	0	0	0.36407	0.37596	0.345516	0	0	0	0.0180777	0.0376066	0.4049	0.453248	0.289827	0.0292754	0.0759936	0.156955	0.259873	0.0643756	0	0.0130435	0	0	0.032756	0.0596629	0.395278	0.0413717	0.0606624	0	0	0.451228	0.23309	0.444271	0.325472	0.0395123	0
0.321543	0.0923521	0.135248	0.0352299	0	0.222045	0.172103	0	0.0142905	0.281167	0.367774	0.180452	0.107212	0	0.00922424	0	0	0.131818	0.523075	0.374714	0	0	0	0.192829	0.0752131	0.440777	0.218231	0.167019	0.0390339	0.0607949	0.215813	0.343403	0.361494	0	0.0217391	0	0	0.0204725	0.492219	0.384737	0.0183874	0.517653	0	0	0.440087	0.15971	0.366157	0.394835	0.0903138	0
0.0257235	0.0692641	0.0386424	0.0528448	0.253468	0.136643	0.0797549	0.163084	0.0714524	0.0953107	0	0.104914	0.0285898	0.288962	0.0599576	0.126019	0.375966	0.0502166	0.0272435	0.0389313	0.111758	0.126666	0.1028	0.144622	0.033428	0.0307519	0.0727436	0.0196493	0.019517	0.0607949	0.0980969	0.00928117	0.113895	0.138931	0.0173913	0.427062	0.167035	0.0286615	0.178989	0.0105407	0.0413717	0.157722	0.406241	0.12124	0.0278536	0.151077	0.0292926	0.0213424	0.0338677	0.285292
0.173633	0.0865801	0.0579635	0.217251	0.0528057	0.074015	0.142719	0.0185322	0.0381079	0.0238277	0.264337	0.142683	0.0357373	0.0349295	0.036897	0.0444774	0.0273429	0.144373	0.207051	0.0632634	0.0794071	0.157065	0.0205601	0.0361555	0.11282	0.266516	0.16787	0.0982463	0.0292754	0.0911923	0.0980969	0.278435	0.0594236	0.0813256	0.0173913	0.0314677	0.185093	0.024567	0.0646348	0.2846	0	0.509564	0.0461638	0.0559571	0.2284	0.0949627	0.126935	0.106712	0.0169338	0.292005
0.14791	0.0577201	0.0386424	0.129176	0.0528057	0.113869	0.0461739	0.0667161	0.104797	0.0333587	0.0804505	0.13429	0.0357373	0.180998	0.00922424	0.0148258	0.300772	0.125541	0.147115	0.0291985	0.0794071	0.116532	0.0205601	0.198855	0.125355	0.153759	0.106317	0.0245616	0.0585509	0.0645946	0.127526	0.232029	0.0297118	0.199925	0.0608696	0.350641	0.148977	0.0368505	0.0497191	0.163381	0.0919371	0.0849274	0.276983	0.125903	0.105844	0.0820132	0.0439389	0.0426849	0.0282231	0.221521
0.21865	0.132756	0.0644039	0.176149	0	0.0512412	0.0461739	0	0.0238175	0.100076	0.316056	0.184649	0.0643271	0	0.110691	0	0	0.219697	0.212499	0.32605	0	0	0	0.0482073	0.0752131	0.210138	0.307761	0.353687	0.0780678	0.094992	0.186384	0.245951	0.0841834	0	0.0913043	0	0	0.0859845	0.114354	0.237167	0.0367748	0.0849274	0	0	0.217258	0.224457	0.292926	0.330808	0.0677354	0
0.0771704	0.11544	0.0386424	0.0352299	0.126734	0.0683216	0.0713596	0.0296516	0.242938	0.0333587	0.0459717	0.100718	0.0428847	0.323892	0.036897	0.129726	0.372548	0.0816019	0.0381409	0.0194657	0.0647021	0.339464	0.135696	0.126544	0.0835701	0.0256266	0.0111913	0.00982463	0.0292754	0.167186	0.0392388	0.0278435	0.0346638	0.0745485	0.0565217	0.310182	0.180579	0.032756	0.0596629	0.0527037	0.206859	0.0606624	0.258517	0.0746095	0.0334243	0.0474813	0.0244105	0.00533561	0.0508015	0.177888
0.231511	0.207792	0.00644039	0.264224	0	0.0113869	0.00839525	0.00370645	0.0238175	0.0905452	0.264337	0.197239	0.0428847	0	0.0276727	0	0	0.232252	0.179807	0.379581	0	0	0	0	0.0417851	0.297268	0.475631	0.304564	0.0243962	0.0341971	0.235433	0.120655	0.0297118	0	0.026087	0	0	0.0122835	0.0198876	0.200274	0.0229843	0.0323533	0	0	0.167122	0.241723	0.361275	0.426849	0.0338677	0
0	0	0.0450828	0	0.225305	0.0512412	0.0461739	0.137139	0.00952699	0.0285932	0.00574647	0	0.0357373	0.250857	0.0184485	0.151964	0.225579	0	0	0	0.291159	0.455996	0.0370081	0.0301296	0.0376066	0	0	0	0.00975848	0.0607949	0	0	0.0495197	0.349022	0.00869565	0.211283	0.433389	0.0122835	0.0447472	0	0.00459686	0.0323533	0.0923276	0.33108	0	0	0	0	0.0225785	0.402766
0.00643087	0.00577201	0.0193212	0.0117433	0.0598465	0.0170804	0.0209881	0.270571	0.00476349	0	0	0	0.00714745	0.793852	0.0645697	0.0815419	0.587873	0.0125541	0	0.00486642	0.273513	0.0911993	0.0534561	0.0120518	0.00417851	0	0.0111913	0	0.0146377	0.0189984	0	0	0.00990393	0.230423	0.00869565	0.647336	0.067717	0.0286615	0.00497191	0	0.00459686	0	0.600129	0.592213	0.00557072	0.00431648	0	0	0.0112892	0.0738404
0.0385852	0.0634921	0.0450828	0	0.102091	0.108176	0.0419762	0.0148258	0.152432	0.0667175	0.00574647	0.0461622	0.0929169	0.409628	0.0230606	0.214974	0.403308	0.0188312	0.0108974	0.00486642	0.032351	0.151999	0.160368	0.138596	0.0459636	0.0102506	0.0223826	0.00982463	0.0390339	0.0341971	0.0196194	0.0417653	0.0841834	0.0406628	0.0391304	0.296696	0.162521	0.0122835	0.0745786	0.0263518	0.165487	0.0404416	0.461638	0.12124	0.0222829	0.0258989	0.0341747	0.0533561	0.0338677	0.127542
0.122186	0.265512	0.0515232	0.111561	0.0281631	0.113869	0.0713596	0.074129	0.257229	0.0333587	0.0632111	0.1217	0.0500322	0.111139	0.0553454	0.0444774	0.102536	0.15065	0.12532	0.0632634	0.0999941	0.0709328	0.0493441	0.114492	0.0752131	0.143509	0.0783392	0.0638601	0.0439131	0.144388	0.0882872	0.0881711	0.0198079	0.1186	0.0608696	0.139357	0.067717	0.0777955	0.0248595	0.105407	0.105728	0.0849274	0.110793	0.0932618	0.144839	0.0820132	0.0732315	0.0480205	0.0395123	0.0570585
0.0257235	0.02886	0.0772847	0.0176149	0.0528057	0.085402	0.113336	0.363232	0.0619254	0.061952	0.0459717	0.0167863	0.078622	0.0984377	0.207545	0.0778354	0.136715	0	0.0217948	0.00973283	0.311746	0.101333	0.0863522	0.0602591	0.200568	0.0410025	0.016787	0	0.170773	0.250779	0.0686678	0.0185623	0.113895	0.108434	0.0782609	0.0584401	0.0857749	0.217009	0.12927	0.0263518	0.0781465	0.129413	0.221586	0.214502	0.0111414	0.0215824	0.0195284	0.0213424	0.0846692	0.0335638
0.128617	0.17316	0.0966059	0.0117433	0.0140815	0.261899	0.0797549	0.0148258	0.276283	0.104842	0.0804505	0.104914	0.100064	0.0476311	0.0230606	0.0704225	0.0273429	0.0564936	0.0762818	0.0632634	0.032351	0.106399	0.0328961	0.343477	0.0752131	0.123008	0.016787	0.078597	0.00487924	0.083593	0.0294291	0.111374	0.0990393	0.0982684	0.0782609	0.0269724	0.167035	0.0450395	0.0944663	0.0579741	0.0873403	0.125369	0.036931	0.0279785	0.0835608	0.0906462	0.0439389	0.0800341	0.0903138	0.147681
0.360129	0.0519481	0.0515232	0.0587165	0.0281631	0.14803	0.15951	0.0926612	0.019054	0.0953107	0.17814	0.0713416	0.0428847	0.0571574	0.0415091	0.0222387	0.0410144	0.0313853	0.272435	0.0632634	0.144109	0.136799	0.0246721	0.108466	0.0961056	0.246015	0.0615522	0.0196493	0.00975848	0.0987917	0.0686678	0.301638	0.158463	0.0576056	0.0173913	0.0449539	0.0993183	0.0204725	0.154129	0.231896	0.0137906	0.33971	0.147724	0.0932618	0.15598	0.0690638	0.0585852	0.0426849	0.0112892	0.134255
0.302251	0.369408	0	0.0117433	0	0	0	0	0	0	0.407999	0.356708	0	0	0	0	0	0.307576	0.299679	0.145993	0	0	0	0	0	0.338271	0.195848	0.132633	0	0	0.392388	0.408372	0	0	0	0	0	0	0	0.405818	0	0	0	0	0.38438	0.297837	0.288044	0.197418	0	0
0.141479	0.046176	0.0708443	0.0117433	0.045765	0.0797085	0.197288	0.033358	0.0428714	0.138201	0.086197	0.0461622	0.0500322	0.0317541	0.0645697	0.0370645	0.0375966	0.0690478	0.141666	0.0632634	0.0588201	0.0607995	0.0287841	0.0783368	0.137891	0.123008	0.134296	0.0245616	0.0634301	0.182385	0.0392388	0.176342	0.0891354	0.0813256	0.0956522	0.0314677	0.17155	0.0696065	0.164073	0.195004	0.0367748	0.266915	0.0738621	0.0419678	0.161551	0.0820132	0.0732315	0.0693629	0.107248	0.238303
0.167203	0.865801	0	0.0352299	0.0211223	0	0	0.0518903	0	0	0.166648	0.318939	0	0.187349	0	0.0185322	0.153804	0.288745	0.196153	0.107061	0.02941	0.040533	0.0287841	0	0	0.169135	0.0391696	0.0982463	0	0	0.245242	0.190264	0	0.0338857	0	0.0854125	0.0316013	0	0	0.110678	0	0	0.10156	0.0186524	0.15598	0.310787	0.107406	0.0533561	0	0.0402766
0	0	0	0	0.225305	0	0	0.0667161	0	0	0	0	0	0.317541	0	0.274277	0.437487	0	0	0	0.149991	0.167199	0.291953	0	0	0	0	0	0	0.00379968	0	0	0	0.182983	0	0.440548	0.180579	0	0	0	0	0	0.341612	0.149219	0	0	0	0.00533561	0	0.204739
0.0192926	0.011544	0.0450828	0.0117433	0.137295	0.0626281	0.0629644	0.074129	0.0571619	0.0238277	0.0287323	0.0209828	0.0285898	0.403277	0.0876303	0.129726	0.338369	0.0439395	0.0163461	0.0389313	0.114699	0.167199	0.160368	0.114492	0.0710346	0.0102506	0.00559566	0.00491232	0.0341547	0.0645946	0.0392388	0.0139218	0.103991	0.0948799	0.00869565	0.328164	0.17155	0.0040945	0.0497191	0.0316222	0.0413717	0.121325	0.350845	0.223828	0.0222829	0.0302154	0	0.0106712	0.0112892	0.174532
0.180064	0.0692641	0.032202	0.00587165	0.0105611	0.0398542	0.121731	0	0.123851	0.0571864	0.201126	0.188846	0.0428847	0.0127016	0.00922424	0.0111193	0.0170893	0.169481	0.152564	0.13626	0	0.00506663	0.016448	0.0180777	0.263246	0.179386	0.195848	0.0982463	0.0292754	0.231781	0.137336	0.259873	0.0148559	0	0.0304348	0	0.00451447	0.0122835	0.0646348	0.184463	0.0505654	0.0444858	0.0276983	0	0.261824	0.155393	0.151345	0.117383	0.0959585	0.00335638
0.14791	0.11544	0.16101	0.0939463	0	0.113869	0.138522	0.00370645	0.304864	0.114373	0.120676	0.155273	0.185834	0.00317541	0.0876303	0	0	0.0816019	0.12532	0.0486642	0.002941	0	0	0.120518	0.121177	0.128133	0.0671479	0.0835094	0.0829471	0.106391	0.0392388	0.111374	0.138655	0.00338857	0.121739	0	0	0.0777955	0.0497191	0.121219	0.165487	0.157722	0.00923276	0.00466309	0.0947022	0.14676	0.0292926	0.0426849	0.141115	0.00671276
0	0	0.180331	0	0.045765	0.0626281	0.109138	0.137139	0.161959	0.147732	0	0	0.207276	0.0317541	0.0876303	0.0667161	0.0478502	0	0.0054487	0	0.14705	0.0253331	0.0863522	0.0421814	0.146248	0	0	0	0.400098	0.224181	0	0.00464059	0.0594236	0.077937	0.23913	0.0314677	0.0180579	0.364411	0.0596629	0	0.142503	0.0485299	0.0276983	0.116577	0	0	0.0048821	0	0.248363	0.0100691
0.0514469	0.0577201	0.032202	0.328812	0.0105611	0.0341608	0.0209881	0.0296516	0.028581	0.133435	0.126422	0.0881279	0.0214424	0.00317541	0.0691818	0.0222387	0.0136715	0.0251083	0.108974	0.272519	0.014705	0.00506663	0.0287841	0.0120518	0.0417851	0.0922557	0.218231	0.25544	0.0487924	0.0265978	0.0686678	0.0510465	0.0396157	0.0203314	0.073913	0.022477	0.00902894	0.024567	0.0944663	0.0948667	0.032178	0.0525741	0	0.00932618	0.122556	0.224457	0.234341	0.336143	0.07338	0.0167819
0.0900322	0.046176	0	0.0293582	0.0704077	0	0	0.0778354	0	0	0.0344788	0.0629485	0	0.247682	0	0.0259451	0.434069	0.0439395	0.0490383	0.00973283	0.141168	0.187465	0.0370081	0	0	0.0461278	0.0447653	0.0147369	0	0	0.0294291	0.0742494	0	0.0576056	0	0.427062	0.270868	0	0	0.0737852	0	0	0.627828	0.0839356	0.0668486	0.0302154	0.0195284	0.00533561	0	0.245016
0.0578778	0.0519481	0.0901655	0.0234866	0.0352038	0.0512412	0.113336	0.0555967	0.0571619	0.0381243	0.0574647	0.0923245	0.150096	0.0635082	0.0553454	0.0630096	0.0854467	0.131818	0.0871792	0.0729963	0.0882301	0.0455996	0.0534561	0.0723109	0.162962	0.082005	0.0783392	0.0589478	0.102464	0.129189	0.0882872	0.0603276	0.0495197	0.0304971	0.0391304	0.0899078	0.0406302	0.016378	0.0596629	0.0737852	0.137906	0.0808832	0.0646293	0.0419678	0.0724194	0.0776967	0.0781136	0.0746985	0.0395123	0.0604148
0.0257235	0.0865801	0.109487	0.0117433	0.0633669	0.0797085	0.172103	0.0074129	0.0428714	0.0905452	0.0517182	0.029376	0.0714745	0.0285787	0.0691818	0.0296516	0.0410144	0.0690478	0.0653844	0.0535306	0.0794071	0.0709328	0.0287841	0.138596	0.129534	0.0615038	0.0391696	0.0245616	0.0487924	0.094992	0.00980969	0.134577	0.222838	0.0169428	0.0826087	0.0539447	0.207666	0.0941735	0.139213	0.0843259	0.0229843	0.250738	0.00923276	0.0279785	0.111414	0.0517978	0.0341747	0.0320137	0.0903138	0.124186
0.00643087	0.0923521	0	0	0.112652	0.00569346	0	0.0852483	0	0.0142966	0.0287323	0.0335725	0.00714745	0.374698	0.0138364	0.118606	0.297355	0.0816019	0.0054487	0.0243321	0.155873	0.243198	0.0616802	0.0241036	0	0.00512531	0.0111913	0.00491232	0.0146377	0.011399	0.0784775	0.00464059	0	0.0914913	0.00869565	0.373118	0.216695	0	0	0.0105407	0	0.00404416	0.230819	0.0885987	0	0.0388484	0	0.00533561	0.0169338	0.134255
0	0	0	0	0.242906	0	0	0.0481838	0	0	0	0	0	0.241331	0	0.129726	0.201654	0	0	0	0.0999941	0.344531	0.226161	0	0	0	0	0.00491232	0	0	0.00980969	0	0	0.0440514	0	0.202293	0.302469	0	0	0	0	0	0.295448	0.0279785	0	0	0	0	0	0.285292
0	0	0	0	0.267549	0	0	0.0593032	0	0	0	0	0	0.168297	0	0.28169	0.293937	0	0	0	0.102935	0.243198	0.197377	0	0	0	0	0	0.0146377	0.00379968	0	0	0	0.00677713	0	0.170825	0.248296	0	0	0	0	0	0.240052	0.107251	0	0	0	0	0	0.305431
0	0.00577201	0	0.00587165	0.151376	0	0	0.378058	0	0	0	0	0	0.142893	0	0.0593032	0.235833	0	0	0	0.582319	0.116532	0.0699042	0	0	0	0	0	0.00487924	0.00379968	0.00980969	0	0	0.410017	0	0.215779	0.148977	0	0	0	0	0	0.175422	0.433668	0	0	0	0	0	0.12083
0.0450161	0.0692641	0.128808	0.0293582	0.0176019	0.125256	0.134324	0.0704225	0.0381079	0.114373	0.0229859	0.117504	0.0857694	0.0349295	0.212158	0.0074129	0.0307608	0.0502166	0.0490383	0.0243321	0.0588201	0.0253331	0.00411201	0.10244	0.0752131	0.0307519	0.0895305	0.0147369	0.141498	0.155787	0.117716	0.0928117	0.158463	0.0508285	0.156522	0.0179816	0.00902894	0.184253	0.154129	0.0368926	0.128712	0.141546	0.0184655	0.0746095	0.0501365	0.0258989	0.0195284	0.0160068	0.0846692	0.00671276
0.00643087	0.011544	0.0386424	0.0117433	0.0598465	0.102482	0.0587667	0.0370645	0.195303	0.0333587	0.00574647	0.00419657	0.0285898	0.184174	0.0276727	0.0667161	0.194819	0.0188312	0.0163461	0.00486642	0.0735251	0.177332	0.0822402	0.120518	0.0668561	0.0102506	0.0111913	0.0147369	0.0439131	0.0797933	0	0.00464059	0.0792315	0.125377	0.0521739	0.184311	0.135434	0.0450395	0.0596629	0.00527037	0.064356	0.0647066	0.147724	0.0606202	0.0111414	0.0258989	0	0	0.0508015	0.174532
0.0836013	0.02886	0.0966059	0.0176149	0.0140815	0.102482	0.0419762	0.0296516	0.0523984	0.114373	0.0574647	0.0839313	0.0214424	0.0285787	0.0599576	0.0148258	0.0307608	0.0690478	0.119871	0.13626	0.0617611	0.0151999	0.0205601	0.0723109	0.0501421	0.0871303	0.134296	0.12772	0.0634301	0.132989	0.0392388	0.0696088	0.0742795	0.0508285	0.0869565	0.0179816	0.0361158	0.073701	0.054691	0.0790555	0.064356	0.0727949	0.036931	0.0839356	0.0835608	0.0776967	0.131817	0.138726	0.118537	0.0234947
0	0	0.135248	0	0.0176019	0.222045	0.0713596	0.0222387	0.423951	0.0571864	0	0	0.214424	0.0666836	0.0184485	0.0444774	0.0478502	0	0	0	0.026469	0.00506663	0.0205601	0.210907	0.142069	0	0	0	0.0731886	0.155787	0	0	0.0693275	0.0338857	0.0695652	0.0674309	0.0316013	0.08189	0.0596629	0	0.404523	0.0889716	0.0461638	0.0419678	0	0	0	0	0.14676	0.00671276
0.00643087	0.00577201	0.103046	0.00587165	0.133775	0.170804	0.201486	0.0111193	0.028581	0.247808	0	0.00839313	0.078622	0.0317541	0.0507333	0.0481838	0.0136715	0.0125541	0.0163461	0.00486642	0.02941	0.121599	0.0370081	0.235011	0.0961056	0.0153759	0.0111913	0.00491232	0.019517	0.170986	0.00980969	0.00464059	0.198079	0.00677713	0.0173913	0.0179816	0.176064	0.032756	0.308258	0.0263518	0.0183874	0.469123	0.00923276	0.0233155	0.0222829	0.00863297	0.0048821	0.0160068	0.0846692	0.140968
0.0450161	0.023088	0	0.0352299	0.09153	0.0170804	0.0167905	0.174203	0.019054	0.0333587	0.0517182	0.0545554	0.0428847	0.123841	0.0184485	0.0704225	0.11279	0.0439395	0.0708331	0.058397	0.249985	0.106399	0.0986883	0.0120518	0.0584991	0.0256266	0.0335739	0.0196493	0.0243962	0.0227981	0.0294291	0.0881711	0	0.162651	0.0173913	0.0674309	0.144463	0.057323	0.0149157	0.0316222	0.0183874	0.00404416	0.10156	0.251807	0.0557072	0.0561143	0.0683494	0.0320137	0.0225785	0.0771968
0.00643087	0	0	0	0.126734	0	0	0.126019	0	0	0.00574647	0.00419657	0	0.180998	0	0.107487	0.328115	0	0	0.00486642	0.252926	0.131732	0.0657922	0	0	0.0153759	0.0111913	0.00491232	0	0	0	0.00928117	0	0.2372	0	0.278714	0.234752	0	0	0.0105407	0	0	0.36931	0.33108	0	0	0	0.00533561	0	0.0671276
0.0128617	0.017316	0.0772847	0.00587165	0.0246427	0.0797085	0.0629644	0.0222387	0.123851	0.061952	0.0229859	0.0335725	0.0428847	0.308015	0.0138364	0.0259451	0.225579	0.0188312	0.0054487	0.00973283	0.020587	0.101333	0.0452321	0.120518	0.0208925	0.00512531	0.00559566	0	0.0243962	0.0227981	0.0196194	0.0139218	0.0247598	0.0372742	0.0347826	0.337154	0.0857749	0.0122835	0.0447472	0.0527037	0.128712	0.0566183	0.341612	0.0466309	0.0222829	0.00863297	0.0146463	0.0373493	0.0564462	0.114117
0.0578778	0.00577201	0	0.0645881	0.0880096	0	0	0.103781	0	0	0.0459717	0.0503588	0	0.114315	0	0.0963677	0.14355	0.0439395	0.0653844	0.0437978	0.158814	0.202665	0.0287841	0	0	0.0307519	0.100722	0.0491232	0	0	0.0294291	0.0881711	0	0.162651	0	0.130366	0.261839	0	0	0.0790555	0	0	0.0738621	0.19585	0.0668486	0.0388484	0.0732315	0.0320137	0	0.208096
0.0257235	0.034632	0	0.00587165	0.0633669	0.00569346	0.00419762	0.118606	0.00476349	0	0.0287323	0.0419657	0	0.215928	0.0138364	0.0593032	0.232415	0	0.0272435	0.0437978	0.252926	0.288798	0.0534561	0.00602591	0	0.0358772	0.0111913	0.0196493	0.00975848	0.00379968	0.0196194	0.0139218	0.00495197	0.108434	0	0.260733	0.21218	0	0	0.0158111	0	0.0121325	0.249284	0.209839	0.0445658	0.0517978	0.00976419	0.0160068	0	0.187957
0	0	0	0	0.137295	0	0	0.17791	0	0	0	0	0	0.23498	0	0.0667161	0.205072	0	0	0	0.299982	0.319197	0.119248	0	0	0	0	0	0.00487924	0.00379968	0	0	0	0.0813256	0	0.229265	0.234752	0	0	0	0	0	0.175422	0.307764	0	0	0	0	0	0.117473
0	0	0	0	0.102091	0	0	0.340993	0	0	0	0	0	0.149244	0	0.0852483	0.133297	0	0	0	0.479384	0.121599	0.0616802	0	0	0	0	0	0	0.00379968	0	0	0	0.376131	0	0.152843	0.121891	0	0	0	0	0	0.0646293	0.307764	0	0	0	0	0	0.114117
0	0	0.0966059	0.00587165	0.0492854	0.13095	0.146917	0.0444774	0.119087	0.190621	0.00574647	0.00419657	0.0929169	0.0349295	0.0645697	0.0259451	0.0375966	0	0.0108974	0.00973283	0.0529381	0.0303998	0.0411201	0.0843628	0.225639	0.00512531	0.00559566	0	0.268358	0.338172	0	0.00464059	0.0693275	0.115211	0.117391	0.0134862	0.0180579	0.0532285	0.0795505	0	0.16089	0.117281	0.00923276	0.0419678	0	0	0	0	0.107248	0.0738404
0	0.00577201	0.00644039	0	0.0950503	0.0512412	0.0125929	0.300222	0.00476349	0.061952	0	0.00839313	0.00714745	0.212752	0.133751	0.0630096	0.205072	0.00627707	0	0	0.297041	0.101333	0.160368	0	0	0	0.00559566	0	0.019517	0.0227981	0	0	0.0396157	0.26092	0.0521739	0.23376	0.0361158	0.0286615	0.139213	0	0	0.0606624	0.249284	0.335743	0.00557072	0.0129495	0.00976419	0.00533561	0.00564462	0.0369202
0	0	0.032202	0.0117433	0.109132	0.0626281	0.0629644	0.126019	0.028581	0.0476554	0	0.00419657	0.0214424	0.0920869	0.00922424	0.0778354	0.136715	0	0	0	0.132345	0.136799	0.0370081	0.0421814	0.033428	0	0	0	0.019517	0.0417965	0	0	0.00990393	0.206703	0.0217391	0.0854125	0.239267	0.008189	0.0198876	0	0.0413717	0.0727949	0.0738621	0.181861	0	0	0	0	0.0338677	0.214808
0.0385852	0.017316	0.0708443	0.0411015	0.0492854	0.074015	0.0965454	0.0444774	0.0142905	0.0810141	0.0402253	0.0167863	0.0214424	0.0285787	0.036897	0.0259451	0.0444323	0.0251083	0.0217948	0.0291985	0.0970531	0.288798	0.0493441	0.10244	0.0710346	0.0205013	0.0503609	0.0343862	0.019517	0.0987917	0.0196194	0.0464059	0.123799	0.108434	0.00434783	0.0809171	0.216695	0.024567	0.0994382	0.0368926	0.00919371	0.149634	0.175422	0.051294	0.0222829	0.0388484	0.0390568	0.0320137	0.0395123	0.184601
0.0450161	0.0634921	0.0193212	0.0117433	0.0950503	0.0341608	0.0545691	0.033358	0.0857429	0.0285932	0.00574647	0.0335725	0.00714745	0.146069	0.0138364	0.0444774	0.116208	0.0439395	0.0217948	0.00486642	0.0499971	0.177332	0.0699042	0.0783368	0.0459636	0.0307519	0.00559566	0	0.0292754	0.0721939	0.0196194	0.0510465	0.0346638	0.0271085	0.026087	0.211283	0.0993183	0.0122835	0.0298315	0.0474333	0.0505654	0.0727949	0.129259	0.0559571	0	0.0561143	0.0048821	0	0.0169338	0.107404
0.0771704	0.271284	0	0.0645881	0.0246427	0	0	0.0222387	0	0	0.103436	0.167863	0	0.015877	0	0.0518903	0.0307608	0.263637	0.0980766	0.0924619	0.02941	0.0303998	0.0657922	0	0	0.107632	0.123104	0.117896	0	0	0.117716	0.0974523	0	0.02372	0	0.0179816	0.0225723	0	0	0.110678	0	0	0.00923276	0.0186524	0.178263	0.366901	0.146463	0.128055	0	0.0201383
0	0	0	0	0.207703	0	0	0.0111193	0	0	0	0	0	0.139718	0	0.17791	0.194819	0	0	0	0.038233	0.182399	0.230273	0	0	0	0	0	0.00975848	0	0	0	0	0.00338857	0	0.121376	0.207666	0	0	0	0	0	0.26775	0.0186524	0	0	0	0	0	0.218165
0	0	0	0	0.0880096	0	0	0.151964	0	0	0	0	0	0.180998	0	0.0852483	0.184565	0	0	0	0.229398	0.182399	0.0616802	0	0	0	0	0	0	0.00379968	0	0	0	0.159263	0	0.211283	0.21218	0	0	0	0	0	0.0830948	0.279785	0	0	0	0	0	0.184601
0	0	0.00644039	0	0.18658	0	0.00839525	0.0148258	0	0.0142966	0	0	0	0.1937	0	0.170497	0.266594	0	0	0	0.0823481	0.141866	0.115136	0	0.025071	0	0	0	0.00487924	0.0265978	0	0	0	0.0406628	0	0.197797	0.185093	0.0040945	0	0	0	0.00404416	0.313914	0.0885987	0	0	0	0	0	0.15775
0	0	0.103046	0	0.0352038	0.0569346	0.0839525	0.0259451	0.0666889	0.114373	0	0	0.0857694	0.0285787	0.0322848	0.0481838	0.0239251	0	0	0	0.0764661	0.0607995	0.0493441	0.00602591	0.154605	0	0	0	0.19517	0.281176	0	0	0.0990393	0.1186	0.121739	0.0404585	0.0496592	0.0941735	0.124298	0	0.114921	0.0283091	0.0738621	0.0559571	0	0	0	0	0.169338	0.0402766
0.00643087	0.00577201	0.0193212	0	0.0950503	0.0170804	0.0251857	0.0370645	0.00476349	0.00953107	0.0114929	0.00419657	0.0214424	0.225454	0.036897	0.111193	0.123043	0	0.0054487	0.00486642	0.0558791	0.106399	0.209713	0.0301296	0.00835701	0.00512531	0.00559566	0.00491232	0.0292754	0.0227981	0.00980969	0.00464059	0.0346638	0.135543	0.00434783	0.17532	0.185093	0.0122835	0.0447472	0.00527037	0.0183874	0.0323533	0.16619	0.125903	0.00557072	0.00863297	0.0048821	0.0213424	0.0169338	0.177888
0	0.190476	0.00644039	0.00587165	0.0176019	0.0113869	0.0167905	0.00370645	0.00952699	0.0190621	0.0229859	0	0.100064	0.0190525	0.129139	0.033358	0.0273429	0.00627707	0.0217948	0.058397	1.84401	0.101333	0.00411201	0.0180777	0.0125355	0.00512531	0	0.00982463	0.0487924	0.011399	0.00980969	0.0417653	0.361494	0.0169428	0.0304348	0.0134862	0.0135434	0.0040945	0.0596629	0	0	0.0444858	0.0184655	0.0373047	0.0111414	0.00863297	0	0.00533561	0.163694	0.0134255
0.0450161	0.034632	0	0.0117433	0.109132	0	0	0.0852483	0	0	0.0287323	0.0251794	0.00714745	0.384225	0	0.0667161	0.25634	0.0251083	0.0108974	0.0194657	0.0735251	0.0709328	0.0452321	0.00602591	0	0.0153759	0.0111913	0.00491232	0.00487924	0	0.0196194	0.00464059	0	0.0609942	0	0.278714	0.0541736	0	0.00497191	0.0105407	0	0	0.295448	0.0559571	0.0278536	0.0172659	0.0195284	0.0533561	0	0.0671276
0	0	0.128808	0	0	0.113869	0.167905	0	0.233411	0.0667175	0	0.00419657	0.214424	0	0.00922424	0	0	0	0	0	0	0	0	0.0903887	0.367709	0	0	0	0.0439131	0.163386	0	0	0.0792315	0	0.00434783	0	0	0.0040945	0.0447472	0	0.303392	0.0768391	0	0	0	0	0	0	0.214495	0
0.0385852	0.02886	0.0579635	0.0176149	0.0176019	0.0113869	0.0839525	0.0370645	0.00952699	0.128669	0.0287323	0.0251794	0.107212	0.0381049	0.0553454	0.0185322	0.0102536	0.0439395	0.0381409	0.0145993	0.0441151	0.0354664	0.00822402	0.0241036	0.142069	0.0307519	0.0223826	0.0491232	0.0536716	0.205183	0.0490485	0.0417653	0.0544716	0.14232	0.0608696	0.022477	0.0541736	0.049134	0.0696067	0.042163	0.0137906	0.0808832	0.0461638	0.13523	0.0668486	0.0474813	0.0439389	0.0533561	0.0564462	0.0671276
0	0	0	0	0.207703	0	0	0.00370645	0	0	0	0	0	0.146069	0	0.266864	0.14355	0	0	0	0.020587	0.217865	0.168592	0	0	0	0	0	0.00487924	0	0	0	0	0.00338857	0	0.11688	0.239267	0	0	0	0	0	0.156957	0.00466309	0	0	0	0	0	0.234947
0.0192926	0.00577201	0.0128808	0.0117433	0.130254	0	0.00419762	0.0481838	0	0	0.0114929	0	0	0.187349	0	0.100074	0.187983	0	0.0054487	0	0.114699	0.146932	0.115136	0	0	0.00512531	0.00559566	0	0.00487924	0.00379968	0	0	0.00495197	0.1186	0.00434783	0.188806	0.203151	0	0	0	0	0.00404416	0.203121	0.0699464	0.0111414	0.00431648	0	0	0	0.144324
0	0	0	0	0.126734	0	0	0.0148258	0	0	0	0	0	0.0635082	0	0.122313	0.078611	0	0	0	0.020587	0.339464	0.176816	0	0	0	0	0	0	0	0	0	0	0.0135543	0	0.0854125	0.284412	0	0	0	0	0	0.0646293	0.00466309	0.00557072	0	0	0	0	0.396053
0.00643087	0.034632	0.103046	0.00587165	0.0598465	0.0341608	0.0923477	0.0259451	0.138141	0.0524209	0.0114929	0.0167863	0.157244	0.104789	0.036897	0.0704225	0.0683574	0.0125541	0	0.00973283	0.038233	0.0557329	0.0863522	0.114492	0.0793916	0.0153759	0.00559566	0.00982463	0.0536716	0.0645946	0.0392388	0.00464059	0.0544716	0.0474399	0.0304348	0.121376	0.0406302	0.0122835	0.0248595	0.00527037	0.114921	0.0404416	0.129259	0.0606202	0.00557072	0.00863297	0.00976419	0	0.0846692	0.0604148
0.0450161	0	0.032202	0.0117433	0.0422446	0.074015	0.0503715	0.0259451	0.0476349	0.0428898	0.0229859	0.0251794	0.0214424	0.177823	0.0230606	0.0407709	0.235833	0.0125541	0.0272435	0.00973283	0.0823481	0.0557329	0.00822402	0.174751	0.00835701	0.0102506	0.0111913	0.00982463	0.0146377	0.0379968	0.0196194	0.00464059	0.0643756	0.0609942	0.0217391	0.247247	0.0496592	0.0286615	0.0795505	0.0158111	0.0505654	0.129413	0.129259	0.0373047	0.0222829	0.0129495	0	0.00533561	0.0338677	0.0570585
0.0192926	0.02886	0.0579635	0.0117433	0.0492854	0.102482	0.0881501	0.0407709	0.123851	0.00953107	0.0172394	0.029376	0.0929169	0.069859	0.115303	0.0630096	0.0649395	0.0125541	0.0108974	0.0145993	0.026469	0.0607995	0.0411201	0.0482073	0.0710346	0.0307519	0.00559566	0.00491232	0.0585509	0.0531955	0.00980969	0.0278435	0.0742795	0.0406628	0.0695652	0.0719263	0.0496592	0.0368505	0.0447472	0.0210815	0.110325	0.0849274	0.10156	0.051294	0.0334243	0.0302154	0.00976419	0.00533561	0.0564462	0.0503457
0.0192926	0.011544	0.00644039	0.0939463	0	0.0113869	0.0125929	0.00370645	0	0.0762486	0.0287323	0.0251794	0	0	0.0830182	0	0	0.00627707	0.0163461	0.321184	0	0	0	0.0120518	0.0125355	0.0102506	0.0335739	0.240703	0.0292754	0.0379968	0.00980969	0	0.0742795	0	0.026087	0	0	0.0040945	0.12927	0	0.00459686	0.0283091	0	0	0.0167122	0.0776967	0.20993	0.325472	0.0169338	0
0.102894	0.011544	0.032202	0.099818	0.0246427	0.0512412	0.0209881	0.0370645	0.00476349	0.0190621	0.0804505	0.029376	0.0142949	0.0190525	0.0507333	0.0185322	0.0205072	0.0188312	0.0980766	0.0535306	0.0499971	0.0861326	0.0205601	0.066285	0.0208925	0.0563785	0.0727436	0.0343862	0.0146377	0.0341971	0.0196194	0.111374	0.0445677	0.077937	0.0304348	0.0359631	0.0902894	0.016378	0.0696067	0.110678	0.0137906	0.121325	0.0184655	0.0792726	0.116985	0.0129495	0.0292926	0.0106712	0	0.181245
0.0128617	0.046176	0.032202	0.182021	0.00704077	0	0.0125929	0.0704225	0.0333444	0.00953107	0.0459717	0.0377691	0.0428847	0.0254033	0.036897	0.0148258	0.0478502	0.0376624	0.0490383	0.0973283	0.0705841	0.00506663	0.0370081	0	0.0376066	0.0358772	0.0503609	0.078597	0.0585509	0.0455962	0.0686678	0.0278435	0.0198079	0.0576056	0.026087	0.0269724	0.0135434	0.057323	0.0248595	0.0263518	0.0229843	0.00404416	0.0184655	0.0419678	0.0278536	0.0431648	0.136699	0.13339	0.0451569	0.026851
0	0	0	0	0.109132	0	0	0.181616	0	0	0	0	0	0.0984377	0	0.111193	0.0820288	0	0	0	0.185283	0.0911993	0.185041	0	0	0	0	0	0.00487924	0.00379968	0	0	0	0.121988	0	0.112385	0.067717	0	0	0	0	0	0.0461638	0.12124	0	0	0	0	0	0.114117
0.0128617	0.00577201	0.0772847	0.0411015	0	0.0910954	0.235067	0	0.100033	0.138201	0.0229859	0.0251794	0.0643271	0	0.0322848	0	0	0.0125541	0.0054487	0	0	0	0	0.174751	0.183854	0	0.0223826	0	0.0341547	0.11399	0	0	0.113895	0	0.0695652	0	0	0.073701	0.12927	0.0158111	0.0781465	0.214341	0	0	0.00557072	0.0172659	0.00976419	0	0.07338	0
0	0.00577201	0.135248	0	0.00352038	0.0341608	0.0923477	0.0074129	0.0333444	0.166794	0	0.00419657	0.257308	0	0.0507333	0.00370645	0	0.00627707	0	0.0145993	0.00882301	0	0	0.0120518	0.0208925	0.00512531	0	0.0245616	0.209807	0.0417965	0.00980969	0	0.0643756	0.00677713	0.234783	0	0	0.286615	0.134242	0.00527037	0.032178	0.0525741	0	0	0	0.00863297	0.00976419	0.0106712	0.225785	0
0.0128617	0.132756	0.00644039	0.123305	0	0.0113869	0	0.0259451	0.0142905	0.00953107	0.0229859	0.13429	0.0142949	0.0222279	0.0230606	0.00370645	0.0410144	0.10671	0.0326922	0.160592	0.017646	0.00506663	0	0.0361555	0	0.0153759	0.106317	0.147369	0.00487924	0.00759936	0.137336	0.00928117	0.00495197	0.0135543	0.00869565	0.00899078	0.00451447	0	0.0198876	0.0158111	0.00459686	0.00404416	0.036931	0.0419678	0.0111414	0.397117	0.0537031	0.096041	0.0112892	0
0.0192926	0.00577201	0.032202	0.0234866	0.0246427	0.0170804	0.0713596	0.0259451	0.00476349	0.0667175	0.0229859	0.00419657	0.0142949	0.0222279	0.00922424	0.0370645	0.0341787	0.00627707	0.0653844	0.00973283	0.0588201	0.0911993	0.0328961	0.0361555	0.162962	0.0410025	0	0.00491232	0.0341547	0.106391	0.0392388	0.0649682	0.0346638	0.0711599	0.0173913	0.022477	0.108347	0.0286615	0.0348034	0.0737852	0.00459686	0.117281	0.036931	0.0839356	0.0278536	0.00863297	0.0048821	0.00533561	0.0112892	0.15775
0	0	0.0193212	0	0.073928	0.0284673	0.033581	0.0370645	0.028581	0.0238277	0	0	0.00714745	0.0952623	0.00922424	0.133432	0.0683574	0	0	0	0.126463	0.111466	0.168592	0.0482073	0.0208925	0	0	0	0.019517	0.011399	0	0	0.0148559	0.240588	0.00869565	0.107889	0.0406302	0.0040945	0.0198876	0	0.0229843	0.0323533	0.10156	0.125903	0	0	0	0	0.0451569	0.107404
0	0	0	0	0.126734	0	0	0.370645	0	0	0	0	0	0.0571574	0	0.0926612	0.0546859	0	0	0	0.267631	0.0911993	0.0904642	0	0	0	0	0	0	0	0	0	0	0.304971	0	0.0629355	0.112862	0	0	0	0	0	0.00923276	0.275122	0	0	0	0	0	0.0771968
0.0192926	0.017316	0.212533	0.0234866	0.00352038	0.0398542	0.0713596	0	0.185776	0.0428898	0.0632111	0.0167863	0.314488	0.00317541	0.0461212	0	0	0.0251083	0.0435896	0.00486642	0.002941	0	0	0.066285	0.0961056	0.0410025	0	0.0196493	0.209807	0.0607949	0.00980969	0.0324841	0.103991	0	0.0782609	0	0.00451447	0.0614175	0.054691	0.042163	0.101131	0.0323533	0	0	0.038995	0.0172659	0	0.0106712	0.169338	0
0.0192926	0.023088	0.0128808	0.10569	0.0492854	0.0170804	0.0167905	0.140845	0.00476349	0.0238277	0.0229859	0.0209828	0.00714745	0.0285787	0.0230606	0.0370645	0.0478502	0.0313853	0.0163461	0.0729963	0.152932	0.0354664	0.0493441	0	0.0376066	0.0358772	0.0559566	0.0736847	0.0341547	0.0303974	0.0196194	0.0139218	0.0247598	0.159263	0.0347826	0.022477	0.00451447	0.049134	0.0198876	0.0210815	0.00459686	0.0161766	0.0830948	0.111914	0.0334243	0.0388484	0.0634673	0.0426849	0.0169338	0.0234947
0.0643087	0.02886	0.032202	0.00587165	0.0140815	0.119563	0.0881501	0	0.0619254	0.0190621	0.0287323	0.0167863	0.0428847	0.00952623	0.0230606	0.0074129	0.0205072	0.0125541	0.0217948	0.0145993	0.0441151	0.0506663	0.0287841	0.10244	0.0626776	0.0512531	0.00559566	0	0.0439131	0.170986	0	0.0139218	0.0346638	0.02372	0.00434783	0.0179816	0.0632026	0.032756	0.0198876	0.0527037	0.0735497	0.117281	0.036931	0.051294	0.0278536	0.00863297	0	0.0106712	0.0282231	0.0738404
0	0	0	0	0.0563261	0	0	0.122313	0	0	0	0	0	0.15877	0	0.0481838	0.116208	0	0	0	0.244103	0.111466	0.0452321	0	0	0	0	0	0	0	0	0	0	0.26092	0	0.11688	0.0812604	0	0	0	0	0	0.138491	0.335743	0	0	0	0	0	0.070484
0.0128617	0.023088	0.00644039	0.0176149	0.0316834	0.0284673	0.033581	0.0370645	0.0333444	0.0142966	0	0.0251794	0.0285898	0.168297	0	0.0296516	0.191401	0.0125541	0	0.00973283	0.032351	0.0759994	0.0246721	0.0241036	0.016714	0.0205013	0.0111913	0	0.00975848	0.0189984	0.00980969	0.0185623	0.0148559	0.02372	0	0.193302	0.0496592	0.0122835	0.0348034	0.0105407	0.0459686	0.00808832	0.212353	0.0326416	0.0222829	0.00863297	0.0146463	0.026678	0.0282231	0.0872659
0	0	0.135248	0.00587165	0.00704077	0.0398542	0.193091	0	0.0523984	0.0667175	0	0	0.100064	0.0127016	0.0415091	0	0	0	0	0	0.002941	0.0101333	0	0.0361555	0.25071	0.00512531	0	0	0.0439131	0.300175	0	0	0.0445677	0.00338857	0.0130435	0.00449539	0.0135434	0	0.0397753	0	0.064356	0.0970599	0	0	0	0	0	0	0.0959585	0
0.0836013	0.017316	0.0579635	0.0645881	0.00352038	0.074015	0.0755572	0.0074129	0.019054	0.0428898	0.0459717	0.0419657	0.0428847	0.0190525	0.0184485	0.0148258	0.0341787	0.0376624	0.0762818	0.0243321	0.035292	0.0101333	0	0.0542332	0.0417851	0.0512531	0.0503609	0.0196493	0.00487924	0.0455962	0.0490485	0.07889	0.0841834	0.0135543	0.0130435	0.0269724	0.0135434	0.0040945	0.109382	0.105407	0.0137906	0.105148	0	0.0233155	0.038995	0.0474813	0.0244105	0.0213424	0.0225785	0.00671276
0	0	0	0	0.147856	0	0	0.0074129	0	0	0	0	0	0.149244	0	0.103781	0.11279	0	0	0	0.023528	0.162132	0.185041	0	0	0	0	0	0.00487924	0	0	0	0	0.0101657	0	0.0899078	0.117376	0	0	0	0	0	0.120026	0.00932618	0	0	0	0	0	0.110761
0	0	0	0	0.235866	0	0	0.0148258	0	0	0	0	0	0.0349295	0	0.111193	0.0649395	0	0	0	0.014705	0.121599	0.0904642	0	0	0	0	0	0.00975848	0	0	0	0	0.00677713	0	0.0674309	0.167035	0	0	0	0	0	0.0461638	0.0139893	0	0	0	0	0	0.140968
0	0	0	0	0.126734	0	0	0.129726	0	0	0	0	0	0.0762098	0	0.0704225	0.0922825	0	0	0	0.244103	0.0709328	0.0575682	0	0	0	0	0	0	0	0	0	0	0.176205	0	0.0988986	0.0812604	0	0	0	0	0	0.0738621	0.186524	0	0	0	0	0	0.0671276
0.0192926	0.0634921	0.0450828	0.00587165	0.045765	0.0455477	0.0293834	0.0074129	0.0333444	0.0238277	0.0229859	0.0251794	0.0214424	0.0349295	0.0553454	0.0148258	0.0341787	0.00627707	0.0490383	0.0145993	0.023528	0.0101333	0.00822402	0.0602591	0.033428	0.0512531	0.0111913	0.00491232	0.0390339	0.0341971	0.0882872	0.00464059	0.0792315	0.0271085	0.0782609	0.0584401	0.0180579	0.0286615	0.0348034	0.0263518	0.0137906	0.0606624	0.0276983	0.00932618	0.038995	0.0474813	0.0244105	0.00533561	0.0395123	0.0167819
0.0128617	0.190476	0	0.0704597	0	0.0113869	0	0	0	0	0	0.314743	0	0	0	0	0	0.00627707	0.0217948	0.0535306	0	0	0	0	0	0.0205013	0.0223826	0.0147369	0	0	0.0588582	0	0	0	0	0	0	0	0	0.0105407	0	0	0	0	0.0501365	0.669055	0.0195284	0.026678	0	0
0.00643087	0.011544	0.0386424	0.0176149	0.0352038	0.085402	0.0419762	0.0259451	0	0.0476554	0.0402253	0.0125897	0.0285898	0.0127016	0.0230606	0.0296516	0.0136715	0.0188312	0.0272435	0.0389313	0.273513	0.0607995	0.012336	0.0723109	0.0376066	0.0205013	0.016787	0.0147369	0.00487924	0.0227981	0.0294291	0.0371247	0.0792315	0.0643828	0.0173913	0.0494493	0.0270868	0.008189	0.0994382	0.042163	0.0137906	0.117281	0.0553965	0.0885987	0.0501365	0	0.00976419	0.0106712	0.0112892	0.0503457
0.00643087	0	0.032202	0	0.0387242	0.0113869	0.0167905	0.0148258	0.0476349	0.00953107	0.0114929	0.0167863	0.0142949	0.171472	0.00461212	0.0630096	0.164058	0.0125541	0.0054487	0.00973283	0.00882301	0.0354664	0.0493441	0.0180777	0.0125355	0.00512531	0	0.00491232	0.00487924	0.0189984	0	0.0139218	0.00990393	0.0135543	0.00434783	0.134862	0.0496592	0.0040945	0.0248595	0	0.0183874	0.0202208	0.0830948	0.0559571	0	0.00431648	0.0048821	0	0.0338677	0.0402766
0.0321543	0.017316	0.00644039	0.00587165	0.0352038	0.0455477	0.0167905	0.118606	0.00476349	0.0142966	0.0287323	0.0167863	0	0.053982	0.00461212	0.0148258	0.0615216	0.00627707	0.0326922	0.00486642	0.126463	0.040533	0.0411201	0.0361555	0.016714	0.0102506	0.0111913	0.00982463	0.00487924	0.011399	0	0.0232029	0.0247598	0.155874	0.00434783	0.0854125	0.0316013	0.0122835	0.00994382	0.0158111	0.0137906	0.0283091	0.0738621	0.0979249	0.0278536	0.00863297	0.00976419	0.00533561	0.0112892	0.026851
0.0385852	0	0.0128808	0.00587165	0.0316834	0.0227739	0.0419762	0.0296516	0.00952699	0.0190621	0.0229859	0.00839313	0.00714745	0.069859	0.00461212	0.0148258	0.0717752	0	0.0435896	0.00973283	0.038233	0.0506663	0.0657922	0.0120518	0.0752131	0.0102506	0.016787	0	0.0243962	0.083593	0.00980969	0	0.00990393	0.0711599	0.0391304	0.0629355	0.0857749	0.024567	0	0.0158111	0.0183874	0.024265	0.036931	0.0373047	0.00557072	0.00863297	0.0048821	0.00533561	0.0169338	0.140968
0	0	0.148129	0	0.0105611	0.0797085	0.0503715	0.0074129	0	0.0857796	0.00574647	0	0.0714745	0	0.309012	0.0074129	0.0136715	0.0125541	0.0054487	0	0	0.00506663	0.00411201	0.0120518	0.0417851	0	0	0	0.0975848	0.0569952	0.00980969	0.00928117	0.128751	0.0135543	0.147826	0.0134862	0.00451447	0.12693	0.12927	0.00527037	0.0275811	0.0849274	0.00923276	0.00932618	0.00557072	0	0	0	0.07338	0.00671276
0.0192926	0.02886	0.00644039	0.135048	0.00352038	0.00569346	0.0293834	0	0.00476349	0.0381243	0.0402253	0.0839313	0.0142949	0	0.00461212	0	0	0.00627707	0.0653844	0.0340649	0	0	0	0.0241036	0.0584991	0.0615038	0.0279783	0.0687724	0.00975848	0.0721939	0	0.0464059	0.0198079	0	0.00869565	0	0	0.016378	0.0248595	0.042163	0.0137906	0.0566183	0	0	0.0557072	0.0604308	0.0439389	0.0160068	0.0112892	0.00335638
0.180064	0.0634921	0	0.0704597	0	0	0	0	0	0	0.132169	0.0545554	0	0	0	0	0	0.0816019	0.108974	0.058397	0	0	0	0	0	0.148634	0.117509	0.078597	0	0	0.127526	0.102093	0	0	0	0	0	0	0	0.105407	0	0	0	0	0.150409	0.0647473	0.0781136	0.0640273	0	0
0	0	0.0515232	0	0.0492854	0.0512412	0.0251857	0.0667161	0.0952699	0.0285932	0	0	0.0714745	0.0381049	0.0184485	0.0518903	0.0273429	0	0	0	0.0941121	0.0101333	0.0781282	0.0241036	0.025071	0	0	0	0.0243962	0.0189984	0	0	0	0.077937	0.0304348	0.0584401	0.0135434	0.0040945	0.0198876	0	0.0827434	0.024265	0.036931	0.0746095	0	0	0	0	0.0677354	0.00335638
0	0	0	0	0.0492854	0	0	0.0148258	0	0	0	0	0	0.127016	0	0.0370645	0.0854467	0	0	0	0.02941	0.101333	0.0699042	0	0	0	0	0	0	0.00379968	0	0	0	0.0101657	0	0.0944032	0.158006	0	0	0	0	0	0.240052	0.0373047	0	0	0	0	0	0.0805531
0.0707395	0.011544	0.0128808	0.0117433	0.0316834	0.0113869	0.0209881	0.0111193	0	0.00476554	0.0804505	0.0545554	0.0142949	0.0412803	0	0.0630096	0.0273429	0.0251083	0.0599357	0.0194657	0.041174	0.040533	0.0411201	0.0180777	0.0125355	0.0717544	0.0447653	0.0245616	0.00975848	0.00379968	0.0490485	0.0649682	0	0.0440514	0.00869565	0.0314677	0.0451447	0	0.00994382	0.0368926	0.00459686	0.00404416	0.036931	0.00932618	0.0501365	0.0258989	0.0146463	0.0373493	0.00564462	0.0604148
0	0	0	0	0.0387242	0	0	0.0370645	0	0	0	0	0	0.219103	0	0.0259451	0.140133	0	0	0	0.0647021	0.0354664	0.012336	0	0	0	0	0	0	0.00379968	0	0	0	0.0474399	0	0.206788	0.0586881	0	0	0	0	0	0.415474	0.0652833	0	0	0	0	0	0.0469893
0.0192926	0.00577201	0.0386424	0.0234866	0.0176019	0.0341608	0.0629644	0.0111193	0.019054	0.0571864	0	0.0167863	0.0571796	0.0127016	0.00922424	0.0185322	0.0136715	0.00627707	0.0217948	0.0145993	0.011764	0.0354664	0.016448	0.066285	0.179676	0.0153759	0.0111913	0.00491232	0.0292754	0.11779	0.0392388	0.0185623	0.0247598	0.0135543	0.0304348	0.0179816	0.0632026	0.0122835	0.0298315	0.0263518	0.0459686	0.0687508	0.0184655	0.00932618	0	0.00863297	0.00976419	0.0106712	0.0508015	0.0335638
0	0	0	0	0.105611	0.00569346	0.0125929	0.0148258	0.0333444	0.00476554	0	0	0.00714745	0.0508066	0	0.129726	0.0239251	0	0	0	0.032351	0.0962659	0.115136	0.0120518	0.033428	0	0	0	0.0146377	0.0341971	0	0	0.00495197	0.0271085	0.00434783	0.0809171	0.0361158	0	0.00994382	0	0.0275811	0.0121325	0.0646293	0.0139893	0	0	0	0	0	0.0302074
0.00643087	0.0923521	0.00644039	0.0176149	0.0176019	0	0.00419762	0.0148258	0.00476349	0.00953107	0.0402253	0.0713416	0	0.0476311	0	0.0481838	0.0341787	0.0690478	0.0108974	0.0145993	0.032351	0.126666	0.0246721	0	0	0.0153759	0.016787	0.0147369	0.0146377	0.00379968	0.0196194	0.0232029	0.00495197	0.0304971	0.00434783	0.0404585	0.0993183	0	0	0.0263518	0	0.00404416	0.0276983	0.0373047	0.0278536	0.0561143	0.0195284	0.026678	0.00564462	0.0469893
0	0.023088	0	0.00587165	0.0387242	0	0	0.0222387	0	0	0.00574647	0.0125897	0	0.107964	0	0.1149	0.105954	0.0188312	0	0.00973283	0.111758	0.0202665	0.152144	0	0	0	0.016787	0.00491232	0	0	0.0392388	0.00928117	0	0.132154	0	0.134862	0.0225723	0	0.00497191	0.00527037	0	0	0.0553965	0.116577	0	0.00863297	0	0.0106712	0	0.026851
0	0	0	0	0.0422446	0	0	0.107487	0	0	0	0	0	0.0603328	0	0.0370645	0.129879	0	0	0	0.138227	0.0557329	0.0328961	0	0	0	0	0	0	0	0	0	0	0.0440514	0	0.0854125	0.0632026	0	0	0	0	0	0.0646293	0.116577	0	0	0	0	0	0.0537021
0.0128617	0.011544	0	0.0411015	0.073928	0	0	0.0259451	0	0	0.0172394	0.0209828	0	0.053982	0	0.0518903	0.0581038	0.0125541	0	0.0145993	0.0529381	0.0861326	0.0493441	0	0	0.00512531	0.0279783	0.0392985	0.00487924	0	0.00980969	0.0139218	0	0.111823	0	0.0359631	0.0541736	0	0	0.0105407	0	0	0.00923276	0.0606202	0.00557072	0	0.0244105	0.00533561	0	0.0369202
0.0257235	0.017316	0	0.00587165	0.09153	0	0	0.0074129	0.00476349	0.00476554	0	0.0167863	0	0.0825607	0.00922424	0.0963677	0.0341787	0.0188312	0.0054487	0.00486642	0.0588201	0.0658661	0.0945763	0	0	0.0512531	0.0111913	0	0.00975848	0.00379968	0	0.0185623	0	0.0406628	0.0130435	0.0314677	0.067717	0.008189	0	0.0368926	0	0	0.00923276	0.0186524	0.0334243	0.0129495	0.0048821	0	0.00564462	0.0805531
0.0192926	0.02886	0.0708443	0.0234866	0	0.108176	0.0629644	0	0.0238175	0.0524209	0.0172394	0.0209828	0.00714745	0	0.0230606	0	0	0.0188312	0.0435896	0.0291985	0	0	0	0.1627	0.0626776	0.0102506	0.0223826	0.0245616	0.0341547	0.0607949	0.00980969	0.0324841	0.0693275	0	0.026087	0	0	0.0204725	0.0845224	0.0158111	0.032178	0.0283091	0	0	0.0222829	0.0302154	0.0195284	0.0373493	0.0620908	0
0	0	0	0	0.0844892	0	0	0.0630096	0	0	0	0	0	0.0793852	0	0.0555967	0.126461	0	0	0	0.038233	0.0759994	0.106912	0	0	0	0	0	0	0	0	0	0	0.0135543	0	0.103394	0.067717	0	0	0	0	0	0.138491	0.051294	0	0	0	0	0	0.0637712
0	0.011544	0.115927	0	0	0.0512412	0.0461739	0.00370645	0.142905	0.0476554	0	0.00419657	0.100064	0	0.0461212	0	0	0.00627707	0.0054487	0	0.00882301	0	0	0.0602591	0.0752131	0	0	0	0.0878263	0.0227981	0	0	0.0792315	0	0.073913	0.00449539	0	0.0450395	0.0348034	0	0.124115	0.0606624	0	0	0.00557072	0	0	0	0.0508015	0
0	0	0	0	0.0633669	0	0	0.074129	0	0	0	0	0	0.0603328	0	0.0889548	0.051268	0	0	0	0.0764661	0.0506663	0.0740162	0	0	0	0	0	0	0	0	0	0	0.111823	0	0.0494493	0.0722315	0	0	0	0	0	0.0646293	0.0652833	0	0	0	0	0	0.0805531
0	0	0	0	0.045765	0	0	0.1149	0	0	0	0	0	0.0381049	0	0.0630096	0.0410144	0	0	0	0.167637	0.0709328	0.0287841	0	0	0	0	0	0	0.00379968	0	0	0	0.0440514	0	0.0494493	0.0586881	0	0	0	0	0	0.0276983	0.0885987	0	0	0	0	0	0.070484
0	0	0	0	0.0387242	0	0	0.196442	0	0	0	0	0	0.0412803	0	0.0222387	0.0546859	0	0	0	0.208811	0.0303998	0.012336	0	0	0	0	0	0	0	0.00980969	0	0	0.152486	0	0.0584401	0.0180579	0	0	0	0	0	0.0276983	0.153882	0	0	0	0	0	0.0469893
0.0385852	0.040404	0	0.0469732	0.0105611	0.00569346	0.0125929	0.0148258	0.0142905	0.00476554	0.0574647	0.029376	0.00714745	0.00635082	0.00922424	0.00370645	0.0102536	0.0188312	0.0653844	0.0194657	0.011764	0	0.016448	0.0241036	0.0292495	0.0461278	0.0335739	0.0343862	0.019517	0.0607949	0.0392388	0.0232029	0.00495197	0.0101657	0.00869565	0.00449539	0.00902894	0.0040945	0.0149157	0.0368926	0.032178	0.0161766	0	0.0233155	0.0501365	0.0258989	0.0244105	0.026678	0.0112892	0.00671276
0	0	0	0	0.0774484	0	0	0.0148258	0	0	0	0	0	0.0762098	0	0.074129	0.0307608	0	0	0	0.014705	0.0962659	0.0863522	0	0	0	0	0	0	0	0	0	0	0.0101657	0	0.0539447	0.0812604	0	0	0	0	0	0.0276983	0.0139893	0	0	0	0	0	0.0671276
0.0192926	0.00577201	0.0386424	0.00587165	0.00352038	0.0170804	0.0419762	0.0222387	0.0619254	0.0285932	0.0229859	0.0125897	0.0357373	0.0127016	0.0138364	0.0074129	0.0102536	0	0.0108974	0.00486642	0.02941	0.081066	0	0.0421814	0.0208925	0	0.00559566	0.0147369	0.0292754	0.0417965	0	0.00464059	0.0198079	0.0440514	0.0478261	0	0.0316013	0.024567	0.0198876	0.00527037	0.0137906	0.0161766	0.00923276	0.0186524	0	0	0.0048821	0	0.0395123	0.070484
0.0450161	0.017316	0.0386424	0.00587165	0.00704077	0.00569346	0.0251857	0	0.0142905	0.0142966	0.0344788	0.029376	0.0142949	0	0	0.0148258	0	0.0376624	0.0326922	0.00973283	0.002941	0.0202665	0	0.00602591	0.0835701	0.0256266	0.0111913	0	0.0341547	0.0759936	0.0196194	0.0185623	0.00495197	0	0.0217391	0.00449539	0.0180579	0.008189	0.00994382	0.0368926	0.00919371	0.0202208	0.00923276	0	0.0724194	0.0345319	0.0390568	0.0426849	0.0225785	0.0100691
0	0	0.00644039	0	0.0281631	0.00569346	0.0125929	0.137139	0.019054	0.0190621	0	0	0.0571796	0.0349295	0.00922424	0.0407709	0.0136715	0	0	0	0.0911711	0.0202665	0.0328961	0	0.0292495	0	0	0	0.0341547	0.0379968	0	0	0.0198079	0.0304971	0.0217391	0.00449539	0.00902894	0.0532285	0.00497191	0	0.0137906	0.00404416	0.0184655	0.0279785	0	0	0	0	0.0338677	0.0100691
0	0	0	0.00587165	0.0668873	0	0	0.074129	0	0	0	0	0	0.0349295	0	0.0778354	0.0307608	0	0	0	0.17646	0.0101333	0.1028	0	0	0	0	0	0	0	0	0	0	0.121988	0	0.0269724	0.0135434	0	0	0	0	0	0.0461638	0.0746095	0	0	0	0	0	0.0167819
0.0192926	0.017316	0.00644039	0.00587165	0.0281631	0.0113869	0.00839525	0.0148258	0.0333444	0.00953107	0.0114929	0.0209828	0	0.104789	0	0.0296516	0.0546859	0	0.0217948	0.00486642	0.014705	0.0202665	0.012336	0.0180777	0.025071	0	0.0111913	0	0	0.0151987	0	0.0185623	0	0.0406628	0	0.0674309	0.0180579	0.016378	0.00994382	0.0210815	0.0137906	0.0202208	0.0553965	0.00466309	0.00557072	0.0129495	0.0048821	0	0.00564462	0.0201383
0	0	0	0	0.0352038	0	0	0.0667161	0	0	0	0	0	0.053982	0	0.0296516	0.078611	0	0	0	0.0970531	0.0607995	0.016448	0	0	0	0	0	0	0	0	0	0	0.0711599	0	0.0584401	0.0496592	0	0	0	0	0	0.0646293	0.116577	0	0	0	0	0	0.026851
0	0	0	0	0.0774484	0	0	0.0074129	0	0	0	0	0	0.0666836	0	0.0630096	0.0957003	0	0	0	0.002941	0.0759994	0.0493441	0	0	0	0	0	0	0.00379968	0	0	0	0.0135543	0	0.0674309	0.067717	0	0	0	0	0	0.10156	0.00932618	0	0	0	0	0	0.0839095
0	0	0	0	0.0422446	0	0	0.0185322	0	0	0	0	0	0.0508066	0	0.100074	0.0341787	0	0	0	0.164696	0.0253331	0.119248	0	0	0	0	0	0	0.00379968	0.00980969	0	0	0.0677713	0	0.0179816	0.0270868	0	0	0	0	0	0.0184655	0.0419678	0	0	0	0	0	0.0234947
0.0257235	0.040404	0.032202	0.0293582	0	0.0227739	0.0251857	0	0.0714524	0.0142966	0.00574647	0.0125897	0.0714745	0	0.00461212	0	0	0.0439395	0	0	0	0	0.00411201	0	0.00835701	0.0102506	0.016787	0.00982463	0.0585509	0.0151987	0.00980969	0.00928117	0.0148559	0.00338857	0.0434783	0	0	0.0204725	0	0.0158111	0.032178	0.00404416	0	0	0.0111414	0.0517978	0.0146463	0	0.0225785	0.00335638
0	0.00577201	0.0193212	0.0117433	0.0176019	0	0	0.0926612	0	0	0	0.00839313	0.00714745	0.0412803	0.00461212	0.033358	0.0239251	0	0.0054487	0.0145993	0.120581	0.0303998	0.0246721	0	0	0	0	0.00491232	0.00975848	0	0	0	0	0.0643828	0	0.0359631	0.0316013	0.0040945	0.00497191	0.00527037	0	0	0.0276983	0.163208	0	0.00431648	0	0	0.00564462	0.00671276
0.00643087	0.011544	0	0.0234866	0.00352038	0.0113869	0.0251857	0.0148258	0.0142905	0.0238277	0.0172394	0.0125897	0.00714745	0.015877	0.0184485	0.0074129	0.00341787	0.00627707	0.0108974	0.00486642	0.041174	0.0253331	0.00411201	0.0120518	0.0292495	0.0102506	0.0111913	0.0147369	0.0341547	0.0759936	0.00980969	0	0.00990393	0.02372	0.0217391	0.00899078	0.0316013	0.0368505	0.00994382	0.00527037	0.0183874	0.0363975	0.0276983	0.0373047	0.0111414	0.00431648	0.0048821	0	0.0225785	0.026851
0.0450161	0.023088	0.00644039	0.0528448	0.00352038	0.0113869	0.0419762	0	0.0523984	0.00476554	0.0172394	0.0503588	0.0214424	0	0.00922424	0	0	0.0627707	0.0435896	0.00973283	0.002941	0	0	0.0361555	0.0417851	0.0205013	0.0559566	0	0.0146377	0.0151987	0.0294291	0.0324841	0	0.00338857	0.0304348	0	0	0.016378	0	0.0368926	0.0183874	0.00808832	0	0	0.0222829	0.0258989	0.0292926	0.0106712	0.0112892	0.00335638
0	0	0	0	0.0316834	0	0	0.311342	0	0	0	0	0	0.0635082	0	0.0593032	0.00683574	0	0	0	0.120581	0.0253331	0.012336	0	0	0.00512531	0	0	0.00487924	0	0	0	0	0.0406628	0	0.0134862	0.0451447	0	0	0	0	0	0.036931	0.0233155	0	0	0	0	0	0.0100691
0.00643087	0.011544	0	0	0.0281631	0	0.0209881	0.0074129	0.0476349	0.0142966	0	0.0125897	0	0.0730344	0.00922424	0.0185322	0.0375966	0	0.0054487	0	0.014705	0.0354664	0.0246721	0.0120518	0.016714	0	0	0	0	0.011399	0.00980969	0.00464059	0	0.00677713	0	0.0359631	0	0.0122835	0	0	0.0413717	0.00808832	0.0461638	0.0139893	0	0.0172659	0.00976419	0	0	0.0302074
0.00643087	0.00577201	0.00644039	0.0117433	0.00704077	0.0113869	0.0293834	0.0074129	0	0	0.00574647	0.0335725	0.00714745	0.00952623	0.0138364	0.00370645	0.0136715	0.0125541	0.0163461	0.0243321	0.017646	0.0253331	0	0.0180777	0.0125355	0.0358772	0.016787	0.0196493	0	0.0227981	0	0.0417653	0.0198079	0.0338857	0.00869565	0.00449539	0.0180579	0.0040945	0.0198876	0.0316222	0	0.0202208	0.0276983	0.0186524	0.0167122	0.0215824	0.00976419	0.00533561	0	0.026851
0	0	0	0	0.0211223	0	0	0.074129	0	0	0	0	0	0.0317541	0	0.0222387	0.0478502	0	0	0	0.123522	0.040533	0.0328961	0	0	0	0	0	0	0	0	0	0	0.135543	0	0.0269724	0.0316013	0	0	0	0	0	0.0461638	0.149219	0	0	0	0	0	0.026851
0	0	0	0	0.0528057	0	0	0	0	0	0	0	0	0.0571574	0	0.0555967	0.0478502	0	0	0	0	0.0658661	0.0657922	0	0	0	0	0	0	0	0	0	0	0.00677713	0	0.0359631	0.0632026	0	0	0	0	0	0.0738621	0.00466309	0	0	0	0	0	0.070484
0.0192926	0.011544	0.0193212	0	0	0.0113869	0.0125929	0	0.00476349	0	0.0172394	0.0125897	0.0214424	0	0.0553454	0	0	0	0	0.0389313	0	0.00506663	0	0.00602591	0.00417851	0.0102506	0.0223826	0.0638601	0.0243962	0.011399	0.0196194	0.0417653	0.0198079	0	0.00869565	0	0.00451447	0.057323	0.0198876	0.0263518	0.00459686	0.0161766	0.00923276	0	0.0724194	0.0129495	0.00976419	0.0106712	0.0112892	0
0.0257235	0.0923521	0.0257616	0.0176149	0.00352038	0	0	0.0074129	0.0238175	0	0.0114929	0.0587519	0.0357373	0.00317541	0.0138364	0.0185322	0	0.0313853	0.0381409	0.0291985	0.00588201	0.00506663	0	0.00602591	0.00417851	0.0410025	0.016787	0.0147369	0.0146377	0.00379968	0.0392388	0.00464059	0	0.00677713	0	0.00449539	0	0	0	0.00527037	0.00919371	0	0	0.0139893	0.0111414	0.0906462	0.0146463	0.0320137	0.00564462	0.00335638
0	0	0	0	0.0985707	0	0	0.0148258	0	0	0	0	0	0.0285787	0	0.0667161	0.0444323	0	0	0	0.011764	0.0354664	0.0534561	0	0	0	0	0	0	0	0	0	0	0.02372	0	0.0359631	0.0451447	0	0	0	0	0	0.0646293	0.0139893	0	0	0	0	0	0.026851
0	0	0.0193212	0	0.00352038	0.00569346	0.0167905	0	0.019054	0.0333587	0	0.0167863	0.0428847	0	0.036897	0.00370645	0	0.0125541	0.0054487	0	0.00588201	0.0101333	0.00822402	0.00602591	0.0417851	0.0102506	0.016787	0.0147369	0.0341547	0.00759936	0.0196194	0.00928117	0.0247598	0.00677713	0.026087	0.00899078	0	0.0204725	0.0298315	0.0105407	0.032178	0.0161766	0.00923276	0.00932618	0.00557072	0.00863297	0.00976419	0.0160068	0.0395123	0
0.0321543	0.023088	0	0.0469732	0	0	0	0.00370645	0	0	0.0459717	0.0377691	0	0.00635082	0	0.0148258	0.00341787	0.0376624	0.054487	0.0291985	0.00588201	0.0101333	0.00411201	0	0	0.0307519	0.016787	0.0245616	0	0	0.0196194	0.0278435	0	0.00338857	0	0.0134862	0.00451447	0	0	0.0474333	0	0	0	0.00466309	0.0167122	0.0345319	0.0146463	0.0373493	0	0.0100691
0.0514469	0.034632	0	0.0293582	0	0	0	0	0	0	0.0459717	0.0461622	0	0	0	0	0	0.0188312	0.0272435	0.0340649	0	0	0	0	0	0.0666291	0.0559566	0.00491232	0	0	0.0294291	0.0696088	0	0	0	0	0	0	0	0.0895963	0	0	0	0	0.0891315	0.0474813	0.0439389	0.026678	0	0
0.0192926	0.023088	0.0257616	0	0.00352038	0.00569346	0.00839525	0.00370645	0.028581	0.0190621	0	0.0125897	0.00714745	0.00635082	0.0461212	0	0.0102536	0.00627707	0.0435896	0.00973283	0	0	0	0.0301296	0.016714	0.0461278	0.016787	0.00982463	0.0146377	0.0189984	0.0196194	0.00464059	0.0198079	0	0.0173913	0	0	0.016378	0.00497191	0.00527037	0.00459686	0.0283091	0	0	0.0222829	0.0258989	0	0.0106712	0.0112892	0.00671276
0	0.023088	0.032202	0	0.0105611	0.0113869	0.00839525	0.0185322	0.0428714	0.00953107	0.00574647	0.00839313	0.0500322	0.00317541	0.0599576	0.00370645	0	0	0.0054487	0	0.011764	0	0.012336	0	0.0417851	0.00512531	0	0	0.0683093	0.00379968	0	0	0.00990393	0.0101657	0.0434783	0.00449539	0	0.065512	0.00497191	0.00527037	0.0459686	0.0202208	0	0.00466309	0	0	0	0	0.0564462	0.00335638
0	0	0	0	0.0316834	0.00569346	0	0.0222387	0	0	0	0.00419657	0	0.0222279	0	0.0259451	0.0307608	0	0	0	0.0558791	0.0607995	0.012336	0	0	0	0	0	0.00487924	0	0	0	0	0.0372742	0	0.0314677	0.0632026	0.0040945	0	0	0	0	0.0184655	0.0419678	0	0	0	0	0.00564462	0.100691
0.00643087	0.023088	0	0	0.00352038	0	0	0.00370645	0	0	0.0229859	0.0209828	0	0.015877	0	0.0074129	0.00683574	0.0313853	0.0163461	0.0389313	0.00882301	0.0151999	0.00822402	0	0	0.0102506	0.0111913	0.0442108	0	0	0.0686678	0.00928117	0	0.00677713	0	0.00899078	0.00451447	0	0	0.00527037	0	0	0.00923276	0.0139893	0.0167122	0.0776967	0.0244105	0.026678	0	0.0134255
0	0.00577201	0.0515232	0	0.00352038	0.085402	0.0251857	0.00370645	0.0381079	0.0428898	0	0	0.0357373	0.00317541	0.00922424	0.0074129	0.00341787	0	0	0	0.002941	0.00506663	0.00411201	0.0602591	0.00417851	0	0	0	0.0243962	0.00759936	0	0	0.0891354	0.0101657	0.0391304	0.00449539	0	0.0368505	0.0298315	0	0.0551623	0.0121325	0.00923276	0	0	0.00431648	0	0	0.0395123	0
0.00643087	0	0	0.00587165	0.0105611	0	0	0.0074129	0	0	0.0172394	0.0125897	0	0.00952623	0	0.0111193	0.0205072	0	0.0217948	0.00486642	0.00882301	0.0759994	0.00411201	0	0	0.0102506	0.00559566	0.0196493	0	0	0.0294291	0.00928117	0	0.00677713	0	0.0134862	0.0541736	0	0	0.00527037	0	0	0	0	0.00557072	0.0302154	0.0244105	0.0106712	0	0.0604148
0.0321543	0.00577201	0	0.0176149	0	0	0	0	0	0	0.0574647	0.0251794	0	0	0	0	0	0.0188312	0.0326922	0.0291985	0	0	0	0	0	0.0563785	0.0335739	0.0245616	0	0	0.00980969	0.0371247	0	0	0	0	0	0	0	0.042163	0	0	0	0	0.0668486	0.0388484	0.048821	0.0373493	0	0
0.00643087	0	0.0386424	0.00587165	0	0.0284673	0.0251857	0.0111193	0.00476349	0.00476554	0.00574647	0	0.00714745	0.00317541	0.106079	0	0	0	0	0	0.011764	0	0	0	0.025071	0.00512531	0.00559566	0	0.0975848	0.0303974	0	0.00464059	0.0198079	0.00338857	0.0869565	0.00899078	0	0.049134	0.00497191	0.0105407	0	0.0121325	0	0.0186524	0	0	0.0048821	0	0.0338677	0
0.00643087	0.011544	0	0	0.0140815	0	0	0.0296516	0	0	0	0	0	0.0254033	0.0184485	0.0111193	0.0444323	0	0	0	0.232339	0.0557329	0	0.00602591	0.00835701	0.0102506	0	0	0.00487924	0.00379968	0	0.00464059	0.00495197	0.0169428	0.00869565	0.022477	0.0270868	0.0040945	0	0	0.00919371	0	0.0184655	0.0699464	0	0.00863297	0	0.00533561	0	0.0167819
0	0	0	0	0.0211223	0	0	0.074129	0	0	0	0	0	0.0285787	0	0.0074129	0.0205072	0	0	0	0.0764661	0.0202665	0.00411201	0	0	0	0	0	0	0	0	0	0	0.105046	0	0.0449539	0.0361158	0	0	0	0	0	0.00923276	0.0699464	0	0	0	0	0	0.0100691
0.00643087	0	0	0.0117433	0.00352038	0.00569346	0.00419762	0.00370645	0.00952699	0.00953107	0.0114929	0	0.0285898	0.0222279	0	0.0148258	0.0136715	0	0.0108974	0.00486642	0.002941	0.0354664	0.016448	0	0.0292495	0.0256266	0.016787	0	0	0.00759936	0.00980969	0.00464059	0.0247598	0.00677713	0	0.0179816	0.0180579	0	0	0.0158111	0.00919371	0.00808832	0.0184655	0.00932618	0.0111414	0.00863297	0.0048821	0.00533561	0.00564462	0.0234947
0	0	0	0	0.0176019	0	0.00419762	0	0	0	0	0	0	0.00635082	0	0.0407709	0.0170893	0	0	0	0.020587	0.101333	0.0246721	0	0	0	0	0	0	0.00759936	0	0	0.00495197	0.0203314	0.00869565	0.00899078	0.0632026	0	0	0	0	0.00808832	0.0184655	0	0	0	0	0	0	0.0302074
0.0128617	0.00577201	0.00644039	0	0	0.0170804	0.0293834	0.00370645	0.0142905	0.0190621	0	0.0125897	0.0643271	0.00952623	0	0	0.00341787	0.0188312	0.0163461	0	0.00882301	0	0.016448	0.0241036	0.0459636	0.00512531	0.0111913	0.00491232	0.0146377	0.0189984	0	0.00464059	0.0198079	0.00677713	0.00434783	0.0134862	0	0.008189	0.00994382	0.00527037	0.00919371	0.0525741	0	0	0.00557072	0.00431648	0.0048821	0	0.0225785	0.00335638
0.0257235	0.00577201	0.00644039	0.0234866	0.00352038	0.0227739	0.00839525	0.00370645	0.0381079	0.00476554	0.0172394	0.0167863	0	0.0127016	0	0	0.00683574	0.00627707	0.0054487	0	0	0.00506663	0	0.0180777	0.016714	0.0102506	0.0111913	0.0147369	0.019517	0.011399	0	0	0	0	0.0217391	0.00449539	0.00451447	0.0040945	0.00994382	0.0105407	0.0597591	0	0.0184655	0.00466309	0	0.0215824	0.0048821	0.00533561	0.0112892	0.00335638
0	0	0	0	0.0246427	0	0	0.0481838	0	0	0	0	0	0.015877	0	0.0185322	0.0136715	0	0	0	0.0911711	0.00506663	0.0411201	0	0	0	0	0	0	0.00379968	0	0	0	0.0813256	0	0.00899078	0.0135434	0	0	0	0	0	0.0184655	0.0652833	0	0	0	0	0	0.0100691
0	0	0	0	0.0140815	0	0	0.0667161	0	0	0	0	0	0.0349295	0	0.0148258	0.0581038	0	0	0	0.032351	0.0253331	0.0246721	0	0	0	0	0	0	0.00379968	0	0	0	0.0304971	0	0.0314677	0.0180579	0	0	0	0	0	0.0830948	0.051294	0	0	0	0	0	0.0167819
0.0192926	0.023088	0.00644039	0.00587165	0	0.00569346	0.0167905	0	0	0.0142966	0.0574647	0.00839313	0.0142949	0	0.0322848	0	0	0.0188312	0.0326922	0.0194657	0	0	0	0.0120518	0.0459636	0.00512531	0.0223826	0.00491232	0	0.0265978	0.00980969	0.0324841	0.0148559	0	0.0130435	0	0	0.0122835	0.0149157	0.0263518	0	0.0202208	0	0	0.0111414	0.0129495	0.0292926	0.0160068	0.00564462	0
0	0	0	0	0.045765	0	0	0.0667161	0	0	0	0	0	0.0190525	0	0.0444774	0.0102536	0	0	0	0.02941	0.0151999	0.0370081	0	0	0	0	0	0	0	0	0	0	0.0372742	0	0.0179816	0.0135434	0	0	0	0	0	0.0184655	0.0326416	0.00557072	0	0	0	0	0.026851
0.0321543	0.046176	0	0.0704597	0	0	0	0	0	0	0.0229859	0.0461622	0	0	0	0	0	0.0188312	0.0326922	0.0145993	0	0	0	0	0	0.0256266	0.0279783	0.0245616	0	0	0.0392388	0.0417653	0	0	0	0	0	0	0	0.0527037	0	0	0	0	0.038995	0.0302154	0.0292926	0	0	0
0	0	0	0	0.0281631	0	0	0.0074129	0	0	0	0	0	0.0127016	0	0.0370645	0.0273429	0	0	0	0.00882301	0.0658661	0.0328961	0	0	0	0	0	0	0	0	0	0	0	0	0.00899078	0.0586881	0	0	0	0	0	0.0553965	0	0	0	0	0	0	0.0402766
0.00643087	0.017316	0	0.0469732	0.0140815	0	0	0	0	0	0.0287323	0.00419657	0	0	0	0	0	0.0125541	0.054487	0.0145993	0.002941	0	0.00822402	0	0	0.0307519	0.016787	0.0196493	0	0	0.0392388	0.0139218	0	0.0101657	0	0.00449539	0.00451447	0	0	0.0474333	0	0	0	0.00466309	0.0278536	0.0345319	0.00976419	0.0320137	0	0
0.0128617	0.02886	0.0128808	0.0234866	0	0.0113869	0.00839525	0	0.019054	0	0.0229859	0.0167863	0.0142949	0	0.00922424	0.00370645	0.00341787	0.0439395	0.0163461	0.00486642	0.002941	0	0	0.0120518	0.025071	0.0256266	0.016787	0.00491232	0.00975848	0.011399	0.00980969	0.00928117	0.00495197	0.00677713	0.0478261	0	0.00451447	0.032756	0.00497191	0.0158111	0.00919371	0.00808832	0	0.00466309	0.0222829	0.0172659	0	0.0106712	0	0
0.0128617	0.011544	0.0128808	0.0176149	0.00704077	0.0398542	0	0.0111193	0.00952699	0	0.0114929	0.00839313	0	0.0190525	0	0.0074129	0.0273429	0	0.0163461	0.0243321	0.020587	0.00506663	0.00411201	0.0120518	0	0.00512531	0.016787	0	0.00487924	0	0	0.00464059	0	0.02372	0.00869565	0.00899078	0.00451447	0.0040945	0	0.00527037	0.0137906	0.00404416	0.00923276	0.0279785	0.0167122	0.00863297	0	0.00533561	0	0.0100691
0	0.034632	0	0	0	0	0	0	0	0	0	0.029376	0	0	0	0	0	0.156927	0	0	0	0	0	0	0	0	0.0111913	0	0	0	0.156955	0	0	0	0	0	0	0	0	0.00527037	0.00459686	0	0	0	0	0	0	0	0	0
0.00643087	0.017316	0.0257616	0.0117433	0.0105611	0.0341608	0.00419762	0	0.0142905	0.00953107	0	0.0125897	0.0142949	0.0190525	0	0.0111193	0.00683574	0.0251083	0	0.00973283	0.002941	0.0101333	0.00822402	0.0120518	0.00417851	0.00512531	0.00559566	0.00982463	0.0243962	0.00379968	0	0	0.00495197	0.00338857	0.00869565	0.0134862	0	0.008189	0.0149157	0	0.0551623	0.0121325	0.00923276	0	0	0.0215824	0	0	0.0112892	0.00335638
0.0128617	0	0	0.0176149	0.0105611	0.00569346	0.0125929	0.0074129	0	0.00953107	0.00574647	0.00839313	0.00714745	0.0127016	0	0.0296516	0.0170893	0	0	0.00486642	0.011764	0.00506663	0.0205601	0.0120518	0.0208925	0.0102506	0.0111913	0.0147369	0.0243962	0.0151987	0	0.0139218	0	0.00338857	0.00869565	0.00449539	0.00451447	0.016378	0	0	0.00919371	0	0.0184655	0.00932618	0.00557072	0.00863297	0.00976419	0	0.0112892	0.00335638
0.00643087	0.011544	0	0.0176149	0.00704077	0	0	0.0259451	0	0	0.0287323	0.00839313	0	0.00635082	0	0.0148258	0.00683574	0.0439395	0.0108974	0.0194657	0.017646	0.00506663	0.0205601	0	0	0.00512531	0.016787	0.00982463	0	0	0.0196194	0.00928117	0	0.02372	0	0.00899078	0.0135434	0	0	0	0	0	0.00923276	0.00466309	0.0111414	0.0302154	0.0195284	0.00533561	0	0.00671276
0.00643087	0.017316	0.0193212	0.0117433	0	0.0569346	0.00419762	0.00370645	0.0523984	0	0	0.0419657	0	0	0.00461212	0.00370645	0	0.0313853	0	0.00486642	0	0	0.00822402	0.0361555	0.00417851	0.00512531	0.0111913	0	0.0243962	0.00759936	0.00980969	0	0.00990393	0	0.0130435	0	0	0.0286615	0.00497191	0	0.0413717	0	0	0	0	0.0302154	0	0	0.00564462	0
0	0	0.0257616	0	0	0	0.0587667	0	0.0142905	0.00953107	0	0	0	0	0.0737939	0	0	0	0	0	0.002941	0	0.00411201	0	0.0376066	0	0	0	0.0487924	0.00759936	0	0	0.00990393	0	0.026087	0	0	0.065512	0.0149157	0	0	0.0283091	0	0.00466309	0.00557072	0.00431648	0	0	0.0112892	0.00335638
0	0	0	0	0.0176019	0	0	0.033358	0	0	0	0	0	0.0476311	0	0.0259451	0.0375966	0	0	0	0.032351	0.0101333	0.0246721	0	0	0	0	0	0	0	0	0	0	0.0203314	0	0.0494493	0.0135434	0	0	0	0	0	0.0184655	0.0373047	0	0	0	0	0	0.0201383
0.00643087	0.00577201	0	0.0234866	0	0	0	0.0444774	0.00952699	0.0238277	0.00574647	0.0125897	0	0.0190525	0.0322848	0	0.00683574	0	0.0054487	0.00973283	0.020587	0.0151999	0	0.0120518	0	0	0	0.0196493	0.00975848	0	0	0	0	0.0271085	0	0.022477	0	0.008189	0.0298315	0.00527037	0.00459686	0.0121325	0.0461638	0.0279785	0.00557072	0.0172659	0.0048821	0.0160068	0.0112892	0.00335638
0	0.017316	0	0.00587165	0.0176019	0	0	0.0259451	0	0	0	0.0167863	0	0.0285787	0	0.0185322	0.0102536	0.00627707	0	0.0243321	0.026469	0.0253331	0.012336	0	0	0	0.0111913	0.00491232	0	0	0.0196194	0	0	0.0169428	0	0.022477	0.00451447	0	0	0	0	0	0.0276983	0.0233155	0	0.00863297	0	0	0	0.026851
0.00643087	0	0.00644039	0	0.00352038	0	0	0.00370645	0	0	0.0114929	0.00419657	0	0.0508066	0	0.00370645	0.0683574	0	0	0	0.014705	0.0202665	0.00822402	0	0	0.00512531	0	0	0.00487924	0	0	0	0	0.00677713	0.00434783	0.0809171	0.0180579	0	0	0	0	0	0.0646293	0.0373047	0.00557072	0	0.00976419	0	0	0.0167819
0.0128617	0.017316	0.0257616	0.0117433	0.00352038	0	0.00419762	0.0074129	0.00476349	0.00953107	0.00574647	0.0167863	0.0142949	0.0127016	0.00922424	0.00370645	0.00683574	0.0125541	0	0	0.011764	0.0101333	0	0.00602591	0	0	0.016787	0.0196493	0.00487924	0	0.00980969	0.00464059	0.00495197	0.0338857	0.0130435	0.0134862	0.00902894	0.0040945	0.00497191	0	0	0.00404416	0	0.0186524	0	0.00863297	0	0.026678	0.0282231	0.00671276
0	0	0	0	0.00704077	0	0	0.0222387	0	0	0	0	0	0.0222279	0	0.0259451	0.0341787	0	0	0	0.026469	0.0202665	0.0411201	0	0	0	0	0	0	0	0	0	0	0.00677713	0	0.0269724	0.0135434	0	0	0	0	0	0.0553965	0.0233155	0	0	0	0	0	0.0402766
0.0514469	0.040404	0	0.0587165	0	0	0	0	0	0	0.0402253	0.0209828	0	0	0	0	0	0.0627707	0.0272435	0	0	0	0	0	0	0.0410025	0	0	0	0	0.00980969	0.0371247	0	0	0	0	0	0	0	0.0368926	0	0	0	0	0.038995	0.0172659	0.00976419	0	0	0
0.0128617	0.023088	0	0.0411015	0	0.0227739	0.00839525	0	0.019054	0.0142966	0.0114929	0.0209828	0.00714745	0	0.00922424	0	0	0.0313853	0.0217948	0.0194657	0	0	0	0.0482073	0.00417851	0.0153759	0.0279783	0.0147369	0.00975848	0.011399	0.0196194	0.00928117	0.00495197	0.00677713	0.00434783	0	0	0.008189	0	0.0105407	0.00459686	0.0121325	0	0	0.00557072	0.0215824	0.00976419	0.00533561	0	0
0.0257235	0.011544	0	0.00587165	0.00352038	0.0113869	0.00419762	0	0.019054	0	0	0.0125897	0.00714745	0.00952623	0	0.00370645	0.00341787	0.00627707	0.0163461	0.00486642	0.002941	0.0101333	0	0.0301296	0.00835701	0.0205013	0.00559566	0	0.00487924	0.0151987	0	0.00928117	0	0.00677713	0.0217391	0.00449539	0.0270868	0.0040945	0.00497191	0.0158111	0.0183874	0.00404416	0	0	0.0278536	0.00863297	0	0	0.00564462	0.0134255
0.0321543	0.00577201	0.00644039	0.0176149	0.00352038	0.00569346	0	0.00370645	0.019054	0.00953107	0.0114929	0.0335725	0.00714745	0	0	0	0	0.0188312	0.0163461	0.0145993	0.002941	0	0	0.0120518	0	0.0153759	0.0391696	0.0196493	0.00487924	0.00379968	0	0.00928117	0.00495197	0.0135543	0.00434783	0	0	0	0	0.00527037	0.00459686	0.00404416	0	0.0139893	0.0111414	0.00863297	0.0146463	0.0106712	0	0
0.0385852	0.040404	0	0.0176149	0	0	0	0	0	0	0.0172394	0.029376	0	0	0	0	0	0.0313853	0.0326922	0.0194657	0	0	0	0	0	0.0205013	0.0111913	0.0196493	0	0	0.0490485	0.00928117	0	0	0	0	0	0	0	0.042163	0	0	0	0	0.0334243	0.0647473	0.0195284	0.00533561	0	0
0.0257235	0.00577201	0	0	0.00352038	0	0	0	0.00476349	0	0.0229859	0.00839313	0	0.00317541	0	0	0.00341787	0.00627707	0.0435896	0	0.014705	0.00506663	0.00822402	0	0.00417851	0.0256266	0	0	0	0	0.00980969	0.0278435	0	0.0203314	0	0.00449539	0.0135434	0	0	0.0316222	0	0.00808832	0.0184655	0	0.0501365	0.0129495	0.0146463	0	0.00564462	0.0100691
0.0192926	0.011544	0.0257616	0.0117433	0.00352038	0	0.00839525	0	0.00952699	0.00476554	0.0172394	0.00839313	0	0.00317541	0.0138364	0.00370645	0.0102536	0.0125541	0.0217948	0.0145993	0.002941	0.00506663	0	0	0.016714	0.0205013	0	0.00491232	0.0146377	0.00379968	0.00980969	0.0232029	0.00495197	0.00677713	0	0.00449539	0.00451447	0.008189	0.00497191	0.0105407	0	0.0161766	0.00923276	0	0.0111414	0.00863297	0.0292926	0.0213424	0.0112892	0.00335638
0	0.023088	0.0257616	0	0.00352038	0.00569346	0.00419762	0	0.00952699	0.00476554	0	0.0167863	0	0.00317541	0.00461212	0.00370645	0.00683574	0.0251083	0.0054487	0.0145993	0.002941	0	0	0.00602591	0	0.0102506	0.0223826	0.0147369	0.00487924	0	0.00980969	0.00464059	0.00495197	0	0.00434783	0.00449539	0	0.0040945	0	0.0158111	0.0229843	0.00404416	0	0.00466309	0.00557072	0.00863297	0.0048821	0.0106712	0.0112892	0
0	0	0	0	0.0176019	0	0	0.0222387	0.00476349	0	0	0	0	0.015877	0.00461212	0.0444774	0.00341787	0	0	0.00973283	0.020587	0.0101333	0.0534561	0.00602591	0.00417851	0	0	0.00491232	0	0	0	0	0.00495197	0.0101657	0	0.00449539	0	0.008189	0	0	0	0.00404416	0.0184655	0.00932618	0	0.00863297	0.0048821	0	0.0112892	0.00335638
0	0	0	0	0.0140815	0	0	0.0111193	0	0	0.00574647	0	0	0.0381049	0	0.0259451	0.0307608	0	0	0	0.00882301	0.0101333	0.00822402	0	0	0	0	0	0	0	0	0	0	0.0135543	0	0.0764217	0.00902894	0	0	0	0	0	0.0553965	0.00466309	0	0	0	0	0	0.0201383
0	0	0	0	0.00704077	0	0	0	0	0	0	0	0	0.0444557	0	0	0.0615216	0	0	0	0.014705	0.0151999	0.00822402	0	0	0	0	0	0.00487924	0	0	0	0	0.0135543	0	0.0584401	0.00451447	0	0	0	0	0	0.0923276	0.0326416	0	0	0	0	0	0.0201383
0.00643087	0.011544	0	0	0	0.0227739	0.0251857	0	0	0.0190621	0.0114929	0.0167863	0.00714745	0.00635082	0.00922424	0.00370645	0.00341787	0.0188312	0.0163461	0.00486642	0.002941	0.0101333	0.00411201	0.00602591	0	0	0.016787	0.0147369	0	0.0227981	0.00980969	0.0139218	0.0148559	0.0101657	0.00434783	0	0.00902894	0.0040945	0.00497191	0.0158111	0	0.0202208	0.00923276	0	0.0278536	0.00863297	0	0.0213424	0.00564462	0.00671276
0	0	0.0193212	0	0.00704077	0.0113869	0.00419762	0.0111193	0.00952699	0	0	0	0.0214424	0.00635082	0.00922424	0.0111193	0	0	0	0	0.011764	0.0557329	0.016448	0.0180777	0.00835701	0	0	0	0.00975848	0.011399	0	0	0	0	0.00869565	0.00449539	0.0270868	0.0040945	0.00497191	0	0.0183874	0.0121325	0	0.00466309	0	0	0	0	0.00564462	0.0234947
0	0	0.0193212	0	0.00352038	0.0113869	0.0251857	0.00370645	0	0.00953107	0	0	0.0214424	0.00317541	0.036897	0.00370645	0	0	0	0	0	0	0.00411201	0	0.0125355	0	0	0	0.0585509	0.0341971	0.00980969	0	0.00990393	0.0101657	0.0913043	0	0.00451447	0.0204725	0.00994382	0	0.00919371	0.0161766	0.00923276	0.0186524	0	0	0	0	0.0169338	0
0.0257235	0.011544	0	0.00587165	0	0	0	0	0	0	0.0459717	0.0125897	0	0.00317541	0	0	0	0.0439395	0.0272435	0.0145993	0.00588201	0	0	0	0	0.0461278	0.0111913	0.0147369	0	0	0.00980969	0.0232029	0	0	0	0	0	0	0	0.0685148	0	0	0	0.00466309	0.0334243	0.0258989	0.00976419	0.00533561	0	0
0	0	0	0	0.0492854	0	0	0.00370645	0	0	0	0	0	0.0190525	0	0.0222387	0.0239251	0	0	0	0.014705	0.0101333	0.00411201	0	0	0	0	0	0	0	0	0	0	0.00677713	0	0.022477	0.0361158	0	0	0	0	0	0.00923276	0.00932618	0	0	0	0	0	0.0201383
0.0257235	0	0.00644039	0.00587165	0	0	0.00419762	0	0	0	0.0344788	0.00839313	0	0.00317541	0	0	0.00341787	0.00627707	0.0217948	0.00486642	0.00882301	0.0101333	0.00411201	0	0	0.0307519	0.0111913	0.0196493	0	0	0	0.0278435	0.00495197	0.00338857	0	0.00449539	0.0316013	0	0	0.0263518	0	0	0	0	0.0334243	0.00863297	0.0146463	0.0106712	0	0.0234947
0	0	0	0.0176149	0.00352038	0.00569346	0.00839525	0.0296516	0	0.00476554	0.0172394	0.00839313	0.0285898	0.00635082	0	0.00370645	0	0	0	0	0.00882301	0	0.00822402	0.00602591	0	0.00512531	0.016787	0	0.00975848	0.00379968	0.00980969	0.00928117	0	0.00677713	0.0217391	0.00449539	0.00902894	0.0040945	0.00497191	0.00527037	0.00919371	0.0121325	0	0.00466309	0	0.00863297	0	0	0.0225785	0.0100691
0.00643087	0.046176	0	0.0117433	0.00352038	0	0	0.00370645	0	0	0.0114929	0.0209828	0	0	0	0	0	0.0627707	0.0054487	0.00486642	0	0	0	0	0	0.0102506	0.0111913	0.0147369	0	0	0.0294291	0.00928117	0	0	0	0	0	0	0	0.0158111	0	0	0.00923276	0	0.0167122	0.0474813	0.0195284	0.0106712	0	0
0	0	0	0	0.0281631	0	0	0.0074129	0	0	0	0	0	0.0190525	0	0.0444774	0.0170893	0	0	0	0.00882301	0.0253331	0.0246721	0	0	0	0	0	0	0	0	0	0	0.0338857	0	0.022477	0.0135434	0	0	0	0	0	0	0.00466309	0	0	0	0	0	0.0134255
0.00643087	0.00577201	0.0193212	0.0469732	0	0	0.0125929	0	0	0	0.00574647	0.00419657	0.00714745	0	0.0138364	0	0.00683574	0.0125541	0	0.00486642	0.020587	0.0101333	0.00822402	0.00602591	0.016714	0.00512531	0.00559566	0	0.019517	0.0379968	0	0	0	0.0135543	0.00869565	0	0.0135434	0.016378	0	0.0105407	0	0.00808832	0.00923276	0	0	0.00863297	0	0.00533561	0	0
0.0257235	0.046176	0	0	0.00704077	0	0	0	0	0	0.00574647	0.0335725	0	0.00317541	0	0	0.00683574	0.0188312	0.0108974	0.0145993	0.002941	0	0.012336	0	0	0.0256266	0.0223826	0.0196493	0	0	0	0.0232029	0	0	0	0	0.0135434	0	0	0.0579741	0	0	0	0	0.038995	0.00863297	0.00976419	0.0160068	0	0.00671276
0	0.017316	0	0	0.0176019	0	0	0.0222387	0	0	0.00574647	0.00839313	0	0.0381049	0	0.0148258	0.0273429	0.00627707	0	0.0243321	0.00588201	0.00506663	0.00411201	0	0	0.00512531	0.00559566	0	0	0	0	0	0	0.0135543	0	0.0359631	0.0135434	0	0	0.00527037	0	0	0	0.00932618	0	0.0258989	0	0.00533561	0	0.00671276
0.0257235	0.011544	0	0.0117433	0	0	0	0.00370645	0	0	0.0344788	0.029376	0	0.00635082	0	0.00370645	0.00341787	0.0188312	0.0217948	0.0194657	0	0.00506663	0.00822402	0	0	0.0102506	0.016787	0.0245616	0	0	0	0	0	0	0	0	0	0	0	0.0263518	0	0.00404416	0	0.0139893	0.0334243	0.0129495	0.0146463	0.0320137	0	0
0	0	0	0	0.0316834	0	0	0.00370645	0	0	0	0	0	0.00317541	0	0.033358	0.0136715	0	0	0	0.032351	0.00506663	0.0328961	0	0	0	0	0	0	0	0	0	0	0.0372742	0	0.00449539	0.00451447	0	0	0	0	0	0	0.0373047	0	0	0	0	0	0.0100691
0	0.00577201	0.0257616	0	0.00352038	0	0.00839525	0.0074129	0.00952699	0.0142966	0	0	0	0.00952623	0.0415091	0.0111193	0.00341787	0	0	0	0.00588201	0.0151999	0.0205601	0	0.016714	0	0	0	0.0292754	0.00379968	0	0	0.00495197	0.0169428	0.00434783	0.00449539	0	0.0040945	0.00497191	0	0	0.00808832	0	0.0186524	0	0.00431648	0	0	0.0225785	0.00671276
0.00643087	0	0.00644039	0.0176149	0	0.00569346	0.0377786	0	0.00952699	0.00476554	0.0114929	0	0	0	0.00922424	0	0	0	0	0.00486642	0	0	0	0.00602591	0.016714	0	0.0111913	0	0.00975848	0.0265978	0	0.0139218	0	0	0.0521739	0	0	0.0040945	0	0	0.0137906	0.00808832	0	0	0.0167122	0.00431648	0.0048821	0.00533561	0.0112892	0
0	0	0	0	0.0140815	0	0	0.00370645	0	0	0	0	0	0.0190525	0	0	0.0239251	0	0	0	0.02941	0.0354664	0.00411201	0	0	0	0	0	0	0	0	0	0	0.0203314	0	0.0134862	0.0451447	0	0	0	0	0	0	0.0279785	0	0	0	0	0	0.0134255
0.00643087	0.011544	0.0193212	0.0117433	0	0.00569346	0.00839525	0.00370645	0.028581	0.00476554	0.0114929	0.00839313	0.00714745	0.00952623	0.0138364	0.00370645	0	0	0	0.0145993	0.00588201	0.0151999	0.00411201	0.00602591	0	0	0	0	0.0146377	0.00379968	0.00980969	0.0232029	0	0.00677713	0	0.0134862	0	0.0040945	0	0	0.0367748	0.00404416	0.00923276	0.00466309	0.00557072	0	0	0	0.00564462	0.00335638
0	0	0	0	0	0	0	0.00370645	0	0	0.00574647	0	0	0.0349295	0.00461212	0.0111193	0.0341787	0	0	0.00486642	0.002941	0.00506663	0.0328961	0	0	0	0	0	0.00487924	0	0	0.00464059	0.00495197	0.0101657	0	0.0269724	0.0135434	0.0040945	0	0	0	0.00404416	0.0184655	0.0233155	0	0.00431648	0.0048821	0	0	0.0134255
0.0385852	0.011544	0	0.00587165	0	0	0	0	0	0	0.0229859	0.0125897	0	0.00317541	0	0	0.00683574	0.00627707	0.0326922	0.0145993	0	0	0	0	0	0.0512531	0.0111913	0.0196493	0	0	0.00980969	0.0278435	0	0	0	0.00449539	0	0	0	0.0210815	0	0	0	0	0.0167122	0.0172659	0.0439389	0.00533561	0	0
0.00643087	0.0634921	0	0	0	0	0	0	0	0.00476554	0	0.0335725	0	0	0	0	0	0.0188312	0.0163461	0.0291985	0	0	0	0	0	0.00512531	0	0.00982463	0.00975848	0	0	0.0139218	0	0	0	0	0	0	0	0.0105407	0.00459686	0.00404416	0	0	0.00557072	0.0172659	0.0195284	0.0213424	0.0112892	0
0	0.00577201	0.00644039	0.00587165	0	0.00569346	0.00839525	0	0.00476349	0.00476554	0	0	0.0214424	0.00952623	0.0184485	0	0.00341787	0	0	0	0.00588201	0	0	0.0120518	0.0376066	0.00512531	0	0.00491232	0.019517	0.0227981	0	0	0.00990393	0.00338857	0.0217391	0	0	0.0040945	0.00994382	0	0.0275811	0	0	0	0	0.00431648	0.0048821	0	0.0225785	0
0.0128617	0.00577201	0	0.00587165	0.00704077	0	0	0.0222387	0	0	0.0114929	0	0	0.0317541	0	0	0.0102536	0.00627707	0.0054487	0.00973283	0.00588201	0.0101333	0.00822402	0	0	0.0102506	0	0.00491232	0	0	0	0.0185623	0	0.0203314	0	0.0269724	0.00451447	0	0	0.0210815	0	0	0.0184655	0.00466309	0.00557072	0.0129495	0.0048821	0.0106712	0	0
0.00643087	0.011544	0	0.00587165	0	0.0170804	0	0	0.00952699	0.0142966	0.00574647	0.0587519	0	0	0.00922424	0	0	0.0125541	0.0108974	0	0	0	0	0.0301296	0.00417851	0	0.00559566	0.0147369	0.019517	0.00379968	0.0196194	0	0.00990393	0	0.0130435	0	0	0.0040945	0.00994382	0.00527037	0.0137906	0	0	0	0.00557072	0.0345319	0	0	0.00564462	0
0.00643087	0.00577201	0.0128808	0	0.0105611	0.00569346	0.00839525	0.00370645	0	0.00953107	0	0	0.0214424	0.00317541	0.036897	0	0	0	0	0	0	0	0	0.0120518	0.025071	0	0	0	0.0243962	0.011399	0	0	0.0346638	0	0.0130435	0	0.00451447	0.032756	0.0149157	0.00527037	0.00459686	0	0	0.00466309	0	0	0	0	0.00564462	0
0	0	0	0	0.00352038	0.0170804	0.0167905	0.00370645	0	0.00476554	0	0	0.00714745	0	0.0230606	0	0	0	0.0054487	0	0	0.00506663	0.00411201	0.0180777	0.0125355	0	0	0.00491232	0.019517	0.00759936	0	0	0.0445677	0.00338857	0.0130435	0	0	0.024567	0.0348034	0	0.00919371	0.00808832	0	0	0.00557072	0	0.0048821	0	0.00564462	0
0	0	0	0	0.00352038	0	0	0	0	0	0	0	0	0.0190525	0	0.00370645	0.0102536	0	0	0	0	0.0658661	0.00411201	0	0	0	0	0	0.00487924	0	0	0	0	0	0	0	0.0361158	0	0	0	0	0	0	0.00932618	0	0	0	0	0	0.0302074
0.0128617	0.00577201	0	0	0.00704077	0.0113869	0.00419762	0	0.00476349	0.00953107	0.00574647	0.00419657	0	0.00317541	0	0.0111193	0.0170893	0	0	0.00486642	0.011764	0	0.00411201	0	0.00417851	0.0153759	0	0.00982463	0	0	0.00980969	0	0	0.00338857	0	0.0134862	0	0.0040945	0.00994382	0	0	0	0.0184655	0	0.00557072	0	0.00976419	0.0106712	0.0112892	0
0	0.017316	0.0128808	0	0	0	0	0.0074129	0.00952699	0	0	0.00839313	0.00714745	0	0.00461212	0	0.00341787	0.00627707	0	0.00486642	0	0	0	0.0180777	0	0.00512531	0	0.00491232	0.0487924	0.00759936	0.00980969	0.00464059	0.0148559	0	0.0130435	0	0	0.0286615	0.00497191	0	0.00919371	0.00808832	0.00923276	0	0.00557072	0.00431648	0.0048821	0	0.0169338	0.00335638
0	0.011544	0	0.0117433	0	0.085402	0.0125929	0.00370645	0	0.0142966	0.00574647	0.0209828	0	0	0.00922424	0	0	0.00627707	0	0	0	0	0	0.00602591	0	0.00512531	0	0	0	0.00759936	0	0.00464059	0	0	0.00434783	0	0	0.0204725	0.00497191	0.0105407	0.00919371	0.024265	0	0	0	0.0129495	0	0	0	0
0.0128617	0.00577201	0	0.0117433	0	0	0	0	0	0	0.0344788	0.00419657	0	0	0	0	0.00683574	0.00627707	0.0490383	0.00486642	0.002941	0.0253331	0	0	0	0.0307519	0	0.00491232	0.00487924	0	0	0.0278435	0	0	0	0.00449539	0.0180579	0	0	0.0210815	0	0	0	0.00466309	0.00557072	0.0129495	0	0.00533561	0	0.00671276
0.00643087	0.00577201	0	0.00587165	0	0.0113869	0	0	0.0142905	0.00953107	0	0.00839313	0	0.00952623	0.0138364	0	0.00341787	0.0188312	0	0.00486642	0.002941	0	0.00411201	0	0	0.00512531	0.0111913	0.00491232	0.00487924	0.011399	0.0196194	0.0139218	0.00495197	0.00677713	0.00869565	0.00449539	0.00902894	0.016378	0.00497191	0.00527037	0.00919371	0.00404416	0	0	0	0.00431648	0	0	0.0169338	0
0	0	0	0	0.0140815	0	0	0.0481838	0	0	0	0	0	0.0127016	0	0.00370645	0.00683574	0.00627707	0	0	0.026469	0.00506663	0.00822402	0	0	0	0	0	0	0	0	0	0	0.0271085	0	0.0134862	0.00902894	0	0	0	0	0	0	0.0233155	0	0	0	0	0	0.0201383
0	0.00577201	0	0.0117433	0.0105611	0	0	0.00370645	0	0	0	0.00419657	0	0.00317541	0	0.0074129	0.00341787	0	0	0	0.002941	0.0303998	0.012336	0	0	0	0	0.00491232	0	0	0	0	0	0	0	0.00899078	0.00451447	0	0	0	0	0	0.0184655	0.00466309	0	0	0	0	0	0.0402766
0.0128617	0.00577201	0	0	0.0140815	0	0	0	0	0	0.0114929	0.00419657	0	0.00317541	0	0.0074129	0.00683574	0	0.0217948	0	0	0.0151999	0.00822402	0	0	0	0	0.00982463	0	0	0.0196194	0.00464059	0	0.00338857	0	0.0134862	0.00902894	0	0	0.0105407	0	0	0	0	0	0.0172659	0.0244105	0.00533561	0	0.0167819
0.0128617	0	0	0.0176149	0.00704077	0	0	0	0	0	0.0114929	0.00419657	0	0	0	0.00370645	0.00341787	0.00627707	0.0108974	0.00486642	0.00882301	0	0	0	0	0.00512531	0.016787	0.0196493	0	0	0.0196194	0.00928117	0	0	0	0.00899078	0	0	0	0	0	0	0.00923276	0.00932618	0.0111414	0.00863297	0.00976419	0.0106712	0	0
0	0.00577201	0	0	0	0	0	0.00370645	0	0	0	0	0	0.00952623	0	0.0074129	0.0375966	0	0	0	0.00882301	0.00506663	0.00411201	0	0	0	0	0	0	0	0	0	0	0.00338857	0	0.022477	0.00451447	0	0	0	0	0	0.00923276	0.00466309	0	0	0	0	0	0.0167819
0	0	0.0128808	0	0.00352038	0	0	0	0.00476349	0	0.00574647	0.00419657	0	0.0285787	0	0.0111193	0.0170893	0.00627707	0	0	0	0.00506663	0	0.0180777	0	0	0	0.00982463	0	0	0	0	0	0	0	0.0269724	0.00451447	0	0.00497191	0	0.0183874	0	0.0184655	0	0	0.00431648	0	0.00533561	0	0.00335638
0	0	0.0128808	0	0	0.00569346	0.00839525	0	0	0.0190621	0	0	0.00714745	0	0.0138364	0	0	0	0	0	0	0	0	0	0.016714	0	0	0	0.0243962	0.0189984	0	0	0.0148559	0	0.0434783	0	0	0.016378	0.00994382	0	0	0.00808832	0	0	0	0	0	0	0.0169338	0
0	0.00577201	0	0	0.00352038	0	0	0.0185322	0	0	0	0.00419657	0	0.00317541	0	0.0074129	0.0136715	0.00627707	0.0054487	0	0.00882301	0.00506663	0.012336	0	0	0.0102506	0	0.00491232	0	0	0	0	0	0.00677713	0	0.00899078	0	0	0	0.00527037	0	0	0.0276983	0.00466309	0	0	0.0244105	0	0	0.0134255
0	0	0	0	0.00352038	0	0	0	0	0	0	0	0	0.0571574	0	0.00370645	0.0444323	0	0	0	0.00882301	0.00506663	0	0	0	0	0	0	0	0	0	0	0	0	0	0.0449539	0	0	0	0	0	0	0.00923276	0.00932618	0	0	0	0	0	0.00335638
0	0	0	0	0.00352038	0	0	0.0074129	0	0	0	0	0	0.00952623	0	0.0111193	0.0102536	0	0	0	0.041174	0.00506663	0.00411201	0	0	0	0	0	0	0	0	0	0	0.0271085	0	0.00449539	0.00451447	0	0	0	0	0	0.0184655	0.0186524	0	0	0	0	0	0.00671276
0.00643087	0.011544	0	0	0.00352038	0.00569346	0	0.0074129	0	0.00476554	0.00574647	0.00839313	0.00714745	0	0	0.00370645	0	0.00627707	0.0108974	0	0	0.0101333	0.00822402	0	0	0	0.0111913	0	0.00975848	0.00379968	0.0294291	0	0	0	0	0	0.00902894	0	0.00994382	0.00527037	0	0	0	0.00466309	0.0334243	0.0172659	0.0244105	0	0.00564462	0.00335638
0	0	0	0	0.0140815	0	0	0.0148258	0	0	0	0	0	0.00952623	0	0.0111193	0.0273429	0	0	0	0.041174	0.0151999	0.00822402	0	0	0	0	0	0	0	0	0	0	0.0169428	0	0.00899078	0.00902894	0	0	0	0	0	0.00923276	0.0279785	0	0	0	0	0	0
0	0.00577201	0.00644039	0.00587165	0.00704077	0.0170804	0	0.00370645	0	0	0	0.00419657	0	0.00635082	0.00461212	0.0074129	0.0102536	0	0	0	0	0	0	0.0241036	0	0	0.00559566	0.00491232	0	0.00379968	0	0.00464059	0.00495197	0.00677713	0.00869565	0.00899078	0	0	0	0	0.00919371	0	0.0461638	0	0	0.00431648	0	0	0	0.00671276
0	0	0	0	0.0387242	0	0	0	0	0	0	0	0	0.015877	0	0.00370645	0.00683574	0	0	0	0.023528	0.0151999	0.012336	0	0	0	0	0	0	0	0	0	0	0.0203314	0	0.00449539	0.0406302	0	0	0	0	0	0.00923276	0.0139893	0	0	0	0	0	0.0201383
0.00643087	0.00577201	0.0257616	0.00587165	0	0	0.00839525	0	0	0.00953107	0.00574647	0	0.00714745	0	0.00461212	0	0	0	0.0054487	0	0	0	0	0.0120518	0	0.00512531	0	0.00491232	0.00975848	0.0189984	0	0.0278435	0.00990393	0	0.0173913	0	0	0.0040945	0.0149157	0.00527037	0	0.00404416	0	0	0	0.00431648	0.00976419	0.00533561	0	0
0	0	0	0	0.0140815	0	0	0.00370645	0	0	0	0	0	0.00635082	0	0.0074129	0.00341787	0	0	0	0.023528	0.0202665	0.00822402	0	0	0	0	0	0	0	0	0	0	0.0203314	0	0.0269724	0.0225723	0	0	0	0	0	0	0.0233155	0	0	0	0	0	0.0167819
0.00643087	0	0	0	0.00352038	0	0	0.00370645	0	0	0.0229859	0.0125897	0	0.00317541	0	0.0074129	0.00341787	0.00627707	0.0108974	0.00486642	0.00588201	0	0.00411201	0	0	0.0256266	0	0.00982463	0	0	0.00980969	0.0185623	0	0.0101657	0	0	0.00451447	0	0	0.0158111	0	0	0	0.00932618	0.0111414	0	0.0048821	0	0	0.00671276
0.00643087	0.00577201	0	0.0176149	0	0.00569346	0	0	0	0	0.00574647	0.029376	0	0	0	0	0	0.0125541	0.0108974	0.00973283	0	0	0	0.00602591	0	0.00512531	0.0223826	0.0196493	0	0	0	0	0	0.00338857	0	0	0	0	0	0.00527037	0	0	0.00923276	0.00466309	0.0111414	0.0474813	0	0.0160068	0	0
0	0	0	0	0	0	0	0.0259451	0	0	0	0	0	0.0190525	0	0.0148258	0.00683574	0	0	0	0.014705	0.0101333	0.0246721	0	0	0	0	0	0	0	0	0	0	0.00677713	0	0.0134862	0.0270868	0	0	0	0	0	0.0184655	0.0233155	0	0	0	0	0	0.0234947
0	0	0	0	0.00704077	0	0	0.0259451	0	0	0	0	0	0.0317541	0	0.00370645	0.0205072	0	0	0	0.017646	0.0101333	0	0	0	0	0	0	0	0.00379968	0	0	0	0.0338857	0	0.022477	0.00902894	0	0	0	0	0	0.0184655	0.00932618	0	0	0	0	0	0
0	0.011544	0	0	0	0	0	0.00370645	0	0	0	0.00419657	0	0	0	0.00370645	0.00341787	0	0	0	0.00588201	0.0151999	0	0	0.00835701	0.0102506	0	0	0	0	0	0.00464059	0	0.00677713	0	0.00449539	0.0135434	0	0	0	0.00459686	0	0	0.00932618	0	0.0129495	0	0.00533561	0	0.00335638
0	0	0	0	0.0211223	0	0	0.0148258	0	0	0	0	0	0.00635082	0	0.0148258	0	0	0	0	0.026469	0.00506663	0	0	0	0	0	0	0	0	0	0	0	0.02372	0	0.0314677	0.00451447	0	0	0	0	0	0.0461638	0.00932618	0	0	0	0	0	0.00335638
0.00643087	0.00577201	0	0.0176149	0	0	0	0	0	0	0.0172394	0.00839313	0	0	0	0	0	0.0125541	0	0.00486642	0	0	0	0	0	0.0205013	0.00559566	0.0245616	0	0	0.00980969	0.0232029	0	0	0	0	0	0	0	0.0158111	0	0	0	0	0.0111414	0	0.0146463	0.0320137	0	0
0	0	0.00644039	0.00587165	0	0	0.0125929	0	0.019054	0.00953107	0	0	0.00714745	0	0.0276727	0	0	0	0	0	0	0	0	0	0.0208925	0	0	0	0.019517	0.0303974	0	0	0.00495197	0	0.0130435	0	0	0.0040945	0.00994382	0	0	0	0	0	0	0	0	0	0.0282231	0
0	0	0	0	0.00704077	0	0	0.0074129	0	0	0	0	0	0.00317541	0	0	0.00683574	0	0	0	0.014705	0.00506663	0.016448	0	0	0	0	0	0	0	0	0	0	0.00338857	0	0.00449539	0.0135434	0	0	0	0	0	0.0184655	0.00466309	0	0	0	0	0	0.0234947
0	0.011544	0	0.00587165	0.00352038	0	0.00419762	0.00370645	0	0	0.00574647	0.00419657	0	0.00317541	0	0.00370645	0.00683574	0	0.0054487	0.0194657	0.011764	0	0.00822402	0	0	0.0102506	0.00559566	0.00491232	0.00487924	0	0	0.00464059	0	0.00338857	0	0.0134862	0	0	0.00497191	0	0.00459686	0	0.0184655	0	0.00557072	0	0.0146463	0.0106712	0	0
0.0128617	0.011544	0	0	0	0.00569346	0	0	0.00952699	0	0.0114929	0	0	0.00635082	0	0	0.00341787	0	0.0108974	0	0	0.00506663	0	0.0120518	0	0.0256266	0	0	0	0	0	0.0185623	0	0	0.00434783	0.00899078	0	0	0	0.0105407	0.00919371	0	0.00923276	0.00466309	0.0111414	0.00431648	0	0	0	0.00335638
0	0	0	0	0	0	0	0.0148258	0	0	0	0	0	0.015877	0	0	0.0205072	0	0	0	0.017646	0	0	0	0	0	0	0	0	0	0	0	0	0.00677713	0	0.0404585	0	0	0	0	0	0	0.0461638	0.00932618	0	0	0	0	0	0.00335638
0	0	0	0	0.00352038	0	0	0.0074129	0	0	0	0	0	0.0127016	0	0.0148258	0.00341787	0.0125541	0	0	0.00588201	0.00506663	0.016448	0	0	0	0	0	0	0	0	0.00928117	0	0	0	0.022477	0.00451447	0	0	0.00527037	0	0	0.00923276	0.00466309	0	0	0.0048821	0.00533561	0	0.0167819
0	0	0	0	0.00704077	0	0	0	0	0	0	0	0	0.00317541	0	0.00370645	0.0136715	0	0	0	0.00588201	0.0151999	0	0	0	0	0	0	0	0	0	0	0	0.00677713	0	0.00899078	0.0135434	0	0	0	0	0	0.036931	0.00466309	0	0	0	0	0	0.0201383
0	0	0	0	0	0.0113869	0	0	0.00952699	0.00476554	0	0.00419657	0	0.00635082	0	0.00370645	0.00341787	0.00627707	0	0	0.002941	0	0	0.0482073	0.00417851	0	0	0	0.00487924	0	0	0	0	0	0	0	0.00451447	0	0.00497191	0	0.00919371	0	0	0	0	0	0.0048821	0	0	0
0	0	0	0.0117433	0	0	0	0	0	0	0.00574647	0	0	0.00317541	0.00461212	0	0.00683574	0.00627707	0.0054487	0.00486642	0.002941	0	0	0.00602591	0	0	0.016787	0	0	0.011399	0	0.00464059	0.00495197	0.0101657	0.00434783	0	0	0	0.00497191	0	0	0.00404416	0	0.00466309	0	0.00863297	0	0	0.00564462	0.00335638
0	0	0	0	0.0246427	0	0	0.0111193	0	0	0	0	0	0.0127016	0	0.00370645	0.00341787	0	0	0	0.00588201	0	0	0.00602591	0	0	0	0	0	0.00379968	0	0	0	0.00677713	0	0.022477	0	0	0	0	0	0.0121325	0.00923276	0.0139893	0	0	0	0	0.00564462	0.00335638
0	0	0	0	0.00352038	0	0	0.00370645	0	0	0	0	0	0.00635082	0	0	0	0	0	0	0.00588201	0.0202665	0.00822402	0	0	0	0	0	0	0	0	0	0	0.0338857	0	0.0179816	0.0225723	0	0	0	0	0	0	0.00466309	0	0	0	0	0	0.0167819
0.00643087	0	0	0	0.00704077	0	0	0	0	0	0	0	0	0.00317541	0	0.0074129	0.00683574	0	0	0.00486642	0.00882301	0.0101333	0.012336	0	0	0.0102506	0	0	0	0	0	0	0	0.00677713	0	0	0	0	0	0	0	0	0	0.00466309	0	0	0	0	0	0.0234947
0	0	0	0	0	0	0	0.0148258	0	0	0	0	0	0.00952623	0	0.0185322	0.0136715	0	0	0	0.017646	0.00506663	0.012336	0	0	0	0	0	0	0	0	0.00464059	0	0.00338857	0.00434783	0.0179816	0	0	0	0	0	0	0.0184655	0.0233155	0	0	0	0	0	0
0	0	0	0	0.0176019	0	0	0	0	0	0	0	0	0	0	0.0111193	0	0	0	0	0.011764	0.0202665	0.00822402	0	0	0	0	0	0	0	0	0	0	0.00338857	0	0.00899078	0.0225723	0	0	0	0	0	0.00923276	0	0	0	0	0	0	0.0167819
0	0	0.00644039	0	0.00352038	0	0	0	0.00476349	0	0.0172394	0.00839313	0	0.00317541	0.00922424	0.00370645	0.00683574	0.00627707	0.0108974	0.00486642	0.020587	0	0.00411201	0	0	0.00512531	0	0	0	0	0.00980969	0.00928117	0	0.0101657	0.00434783	0	0	0	0	0	0	0	0	0.00466309	0.00557072	0	0	0.00533561	0	0.00335638
0	0	0	0	0.00352038	0	0	0	0	0	0.00574647	0.00419657	0	0	0	0.00370645	0.00341787	0	0	0.00486642	0.002941	0.00506663	0	0	0.00417851	0.00512531	0	0	0	0	0	0.0139218	0	0.00338857	0.00434783	0	0.00902894	0	0	0.00527037	0	0.00808832	0	0.00466309	0	0	0	0	0	0.0100691
0	0	0	0	0.00352038	0	0	0	0.00476349	0	0	0	0	0.0127016	0	0.00370645	0.0170893	0.00627707	0	0	0	0	0.00411201	0	0	0	0.00559566	0.00491232	0	0.00379968	0	0	0.00495197	0.00338857	0	0.00449539	0.00902894	0	0	0	0	0	0	0	0	0	0	0	0	0.0234947
0	0.00577201	0	0	0.00352038	0.00569346	0.00419762	0.00370645	0.00476349	0.00953107	0.0172394	0	0	0.00952623	0.00461212	0	0.00341787	0	0.0054487	0.00486642	0.002941	0	0	0	0.00417851	0.00512531	0	0	0	0	0	0.00928117	0.00495197	0.00677713	0.00434783	0	0	0	0	0	0	0.00808832	0	0.00932618	0.0111414	0	0	0	0	0
0.00643087	0	0	0.0176149	0.00704077	0	0	0	0	0	0	0.00419657	0	0	0	0	0.00683574	0	0	0.00486642	0.002941	0	0.00411201	0	0	0	0	0	0	0	0.00980969	0	0	0.00677713	0	0	0.00451447	0	0	0	0	0	0	0.00466309	0	0	0	0	0.00564462	0
0	0	0	0	0.00704077	0	0	0.0259451	0	0	0	0	0	0.0190525	0	0.00370645	0.0102536	0	0	0	0.023528	0	0.00411201	0	0	0	0	0	0	0	0	0	0	0.0169428	0	0.022477	0	0	0	0	0	0	0.00923276	0.0233155	0	0	0	0	0	0.00335638
0	0	0	0	0.00352038	0	0	0	0	0	0	0	0	0.00317541	0	0.0111193	0.00341787	0	0	0.00486642	0.002941	0.0151999	0	0	0	0	0	0	0	0	0	0	0	0.00338857	0	0.00449539	0.00902894	0	0	0	0	0	0	0.00466309	0	0	0.0048821	0.00533561	0	0.0167819
0.00643087	0.00577201	0.00644039	0.00587165	0	0.0113869	0.00839525	0	0.00476349	0.00476554	0	0.00419657	0	0	0.00461212	0	0	0	0.0054487	0	0	0	0	0.0180777	0	0.00512531	0	0.00491232	0	0	0	0	0	0	0	0	0	0.016378	0	0	0	0	0	0	0	0.0172659	0.0048821	0.00533561	0	0
0.00643087	0.00577201	0.00644039	0	0.00704077	0.0113869	0	0	0	0	0	0	0	0.00317541	0	0	0.00341787	0.00627707	0	0	0.002941	0	0	0.00602591	0	0	0	0	0	0.00379968	0	0.00464059	0.00495197	0.0101657	0.00434783	0	0.00902894	0	0	0	0.00459686	0	0	0	0	0	0	0.00533561	0.00564462	0
0	0	0	0.00587165	0	0	0.00839525	0	0	0	0.00574647	0	0	0.00317541	0.00461212	0	0.00341787	0	0.0108974	0	0.002941	0.00506663	0	0	0	0.0102506	0.00559566	0	0	0	0	0.00464059	0	0	0	0.0134862	0.00902894	0	0	0.00527037	0	0	0	0	0	0	0	0	0.00564462	0.0134255
0	0	0	0	0	0	0	0.0111193	0	0	0	0	0	0.00635082	0	0	0.00341787	0	0	0	0.023528	0.0101333	0.00411201	0	0	0	0	0	0	0	0	0	0	0.02372	0	0.00449539	0.0270868	0	0	0	0	0	0.00923276	0	0	0	0	0	0	0.00335638
0	0	0	0.0117433	0.0211223	0	0	0.00370645	0	0	0	0.00419657	0	0	0.00461212	0.00370645	0	0.0125541	0	0	0.020587	0.00506663	0	0	0	0	0	0	0	0	0	0	0	0	0	0	0	0	0	0	0	0	0	0	0	0.00863297	0	0	0	0
0	0	0	0	0	0	0	0	0	0	0	0	0.00714745	0	0.184485	0	0	0	0	0	0	0	0	0.00602591	0.00417851	0	0	0	0.00487924	0.00379968	0	0	0.00495197	0	0.0173913	0	0.00451447	0.0204725	0.00497191	0	0	0	0	0	0	0	0	0	0	0
0	0	0.00644039	0	0.00352038	0.0113869	0	0	0.00952699	0.00476554	0	0	0	0.00317541	0	0	0	0	0	0	0.00588201	0	0	0.00602591	0.00417851	0.00512531	0	0	0	0.00759936	0.00980969	0	0.00495197	0.00338857	0	0.00449539	0	0.0040945	0.00497191	0	0	0.0161766	0	0	0	0.00431648	0.0048821	0	0.0112892	0.00335638
0	0	0	0	0	0.00569346	0	0	0.019054	0	0	0.00419657	0.00714745	0.00635082	0	0	0	0.00627707	0	0	0	0	0	0.00602591	0	0	0.00559566	0	0.00975848	0	0.00980969	0	0	0	0.00869565	0.00449539	0.00451447	0.008189	0	0	0	0	0.00923276	0	0	0	0	0	0	0
0	0	0.00644039	0	0	0.0113869	0.00419762	0	0.00476349	0.00476554	0	0	0	0	0.00922424	0	0	0	0	0	0	0	0	0	0	0	0	0	0	0.00759936	0	0	0.00495197	0	0	0	0	0	0.00994382	0	0	0.0121325	0	0	0	0	0	0	0	0
0	0	0	0	0	0.00569346	0	0.00370645	0	0	0	0	0.00714745	0	0	0	0.00341787	0	0	0.00486642	0	0	0	0	0	0.0153759	0.00559566	0	0	0.00379968	0	0	0.0148559	0	0	0	0	0	0	0.00527037	0.00459686	0	0	0	0.00557072	0.00863297	0.00976419	0	0	0
0	0.00577201	0	0.0117433	0	0	0	0.00370645	0	0	0	0	0	0	0	0.00370645	0	0	0	0.00486642	0	0	0	0	0	0.00512531	0.00559566	0.0147369	0	0	0.00980969	0	0	0.00677713	0	0	0	0	0	0.00527037	0	0	0	0	0	0.00863297	0.0146463	0.0106712	0	0
0	0	0	0	0.0105611	0	0	0.0111193	0	0	0	0	0	0.00952623	0	0	0.00683574	0	0	0	0.014705	0	0.00411201	0	0	0	0	0	0	0	0	0	0	0.00677713	0	0.00449539	0	0	0	0	0	0	0.0461638	0.00932618	0	0	0	0	0	0
0	0.00577201	0	0.00587165	0	0	0	0	0	0	0	0.00419657	0	0	0	0	0	0	0	0.00973283	0	0	0	0	0	0.00512531	0.00559566	0.00982463	0	0	0.00980969	0	0	0	0	0	0	0	0	0	0	0	0	0	0.00557072	0	0	0.00533561	0	0
0.00643087	0	0.00644039	0	0	0.00569346	0	0	0	0.00476554	0	0.00839313	0.00714745	0.00635082	0	0	0	0	0	0.00486642	0	0	0	0.00602591	0	0	0	0.00491232	0	0	0	0	0.00495197	0.0135543	0	0	0	0.008189	0.00994382	0	0.00459686	0.00404416	0	0	0	0	0.0048821	0.00533561	0	0
0	0.011544	0	0	0	0	0	0	0	0	0	0	0	0.00952623	0	0.0074129	0	0	0	0	0	0	0.00822402	0	0.00417851	0.00512531	0	0	0	0	0	0	0.00495197	0.00338857	0	0.00449539	0	0	0	0	0	0	0	0	0.0111414	0	0	0	0	0.00335638
0	0	0	0	0	0	0	0	0	0	0	0	0	0.0127016	0	0.0074129	0.00341787	0	0	0	0.002941	0	0	0	0	0	0	0	0	0	0	0	0	0.00338857	0	0.00449539	0	0	0	0	0	0	0.0184655	0.00932618	0	0	0	0	0	0.00335638
0	0.00577201	0.00644039	0.00587165	0.00352038	0	0	0.00370645	0	0	0	0	0	0	0	0	0	0.00627707	0	0.00486642	0	0.0101333	0	0	0	0	0	0	0.00487924	0	0	0	0	0	0.00434783	0	0	0	0	0.00527037	0.00459686	0	0	0.00466309	0	0.00431648	0	0	0.00564462	0
0.00643087	0.00577201	0	0	0.00352038	0	0	0	0	0	0.00574647	0.00839313	0	0.00317541	0	0.0111193	0	0	0	0	0.00588201	0.00506663	0.012336	0	0	0	0	0	0	0	0	0	0	0.00677713	0	0.00899078	0	0	0	0	0	0	0	0.00466309	0	0.00431648	0	0	0	0.00335638
0	0	0.0257616	0	0	0.00569346	0.00419762	0	0.0238175	0	0	0	0.0142949	0	0	0	0	0	0	0	0	0	0	0	0.00835701	0	0	0	0.00975848	0.00379968	0	0	0.00495197	0	0	0	0	0	0	0	0	0	0	0	0	0	0	0	0.0112892	0
0	0	0	0	0	0	0	0.00370645	0	0	0	0	0	0.00317541	0	0	0	0	0	0	0.00882301	0	0	0	0	0	0	0	0	0	0	0	0	0.00338857	0	0.00449539	0.00902894	0	0	0	0	0	0	0.00466309	0	0	0	0	0	0.0134255
0	0.00577201	0	0	0	0.00569346	0	0.00370645	0	0.00476554	0.00574647	0	0.00714745	0.00317541	0.00461212	0.00370645	0	0.00627707	0.0054487	0	0	0	0	0	0	0	0	0	0	0	0.00980969	0	0.00495197	0	0	0.00449539	0	0.0040945	0.00497191	0	0.00459686	0	0	0.00932618	0	0.00431648	0.0048821	0	0.00564462	0
0	0	0	0	0.0105611	0	0	0.00370645	0	0	0	0	0	0	0	0	0.00683574	0	0	0	0.032351	0	0	0	0	0	0	0	0	0	0	0	0	0.00338857	0	0	0.0135434	0	0	0	0	0	0	0.00466309	0	0	0	0	0	0.00335638
0	0	0	0.00587165	0	0	0	0	0	0	0	0.00839313	0.0142949	0	0	0	0	0	0.0054487	0	0	0	0	0	0.00417851	0.00512531	0	0.00491232	0	0	0.00980969	0.00464059	0	0	0.00434783	0	0	0.0040945	0.00994382	0.0210815	0.00459686	0	0	0	0	0	0	0	0	0
0	0.00577201	0	0	0	0	0	0	0	0	0	0.00419657	0	0	0	0	0.00341787	0	0	0	0	0	0	0	0	0	0	0	0	0	0	0	0	0	0	0	0.0180579	0	0	0	0	0	0	0	0	0	0	0	0	0.0302074
0.00643087	0.017316	0.00644039	0.00587165	0	0	0.00419762	0	0.019054	0	0.00574647	0.0167863	0	0	0	0	0	0	0	0	0	0	0	0.00602591	0.0125355	0	0	0	0	0	0	0	0	0	0	0	0	0	0	0.0105407	0.00459686	0.00404416	0	0	0	0.00863297	0	0	0	0
0	0	0.00644039	0	0.00352038	0.00569346	0	0	0.00952699	0	0	0	0	0	0	0	0	0	0	0	0	0	0.00822402	0	0	0	0	0	0.00975848	0	0	0	0	0	0	0	0	0.0040945	0	0	0.00919371	0	0	0	0	0	0	0	0	0.00335638
0	0	0	0	0	0	0	0.00370645	0	0	0	0	0	0.00635082	0	0	0	0	0	0	0.00588201	0	0.00822402	0	0	0	0	0	0	0	0	0	0	0.0203314	0	0.00899078	0.00451447	0	0	0	0	0	0	0.00466309	0	0	0	0	0	0
0	0	0	0	0	0	0	0.0074129	0	0	0	0	0	0.00635082	0	0	0.0170893	0	0	0	0.00882301	0.00506663	0	0	0	0	0	0	0	0	0	0	0	0.00338857	0	0.00899078	0.0180579	0	0	0	0	0	0.00923276	0.0139893	0	0	0	0	0	0
0	0	0.0128808	0	0	0	0	0.0074129	0.00476349	0.00476554	0	0	0	0	0.00461212	0	0.00341787	0	0	0	0.002941	0	0	0	0	0	0	0	0.00975848	0	0	0	0.0148559	0.00338857	0.00869565	0	0	0.0040945	0	0	0.0137906	0	0	0.00932618	0	0	0	0	0.00564462	0
0	0	0	0.0176149	0	0	0	0	0	0	0	0	0	0	0.00461212	0.00370645	0	0	0.0054487	0.00486642	0	0	0	0	0.00835701	0	0.00559566	0	0	0.00379968	0.00980969	0	0	0	0.00434783	0	0	0	0	0.00527037	0	0	0	0	0.00557072	0	0	0.0160068	0.00564462	0
0	0	0	0	0	0	0	0.00370645	0	0	0	0	0	0	0	0	0.00341787	0	0	0	0.002941	0.0101333	0	0	0	0	0	0	0.00487924	0	0	0	0	0	0	0	0.0225723	0	0	0	0	0	0	0.00466309	0	0	0	0	0	0.00335638
0	0	0	0	0.00352038	0	0	0	0	0	0	0	0	0.00317541	0	0.0074129	0.00683574	0	0	0	0	0.00506663	0.00411201	0	0	0	0	0	0	0	0	0	0	0	0	0.00449539	0.00451447	0	0	0	0	0	0.00923276	0.00466309	0	0	0	0	0	0.00335638
0	0	0	0	0.00352038	0	0	0.00370645	0	0	0	0	0	0	0	0.0148258	0.00341787	0	0	0	0	0	0.00822402	0	0	0	0	0	0	0	0	0	0	0.0135543	0	0.00449539	0.00451447	0	0	0	0	0	0	0.00932618	0	0	0	0	0	0.00335638
0	0	0	0	0.00352038	0	0.00839525	0	0	0	0	0	0	0	0	0	0	0	0	0	0.023528	0	0	0	0	0	0	0.00491232	0	0	0	0	0	0	0	0	0	0.0040945	0	0	0	0	0.00923276	0.00466309	0	0	0	0	0	0
0	0	0	0	0	0	0.00419762	0.00370645	0	0	0	0	0	0.00317541	0	0	0.00341787	0	0.0054487	0	0	0.00506663	0	0	0	0	0	0	0	0	0	0	0	0	0	0	0	0	0	0	0	0.00808832	0	0	0	0	0	0	0	0.00335638
0	0.00577201	0	0	0	0	0	0	0	0	0.0114929	0.00839313	0	0	0	0	0	0.0125541	0.0054487	0	0	0	0	0	0	0	0	0	0	0	0	0.00464059	0	0	0	0	0	0	0	0	0	0	0	0	0.0111414	0	0	0	0	0
0	0	0	0	0.00352038	0	0	0.0111193	0	0	0	0	0	0.00317541	0	0	0	0	0	0	0.002941	0	0.00411201	0	0	0	0	0	0	0	0	0	0	0.00338857	0	0.00449539	0	0	0	0	0	0	0	0	0	0	0	0	0	0.0167819
0	0	0	0	0	0	0	0	0	0	0	0	0	0	0	0.00370645	0.00341787	0.0188312	0	0	0.002941	0	0	0	0	0.00512531	0	0	0	0	0	0	0	0.0101657	0	0	0	0	0	0	0	0	0	0	0	0.00431648	0	0	0	0
0.00643087	0	0	0	0	0	0	0	0	0	0	0.00419657	0	0	0	0	0	0	0	0	0	0	0	0	0	0.00512531	0.00559566	0.00491232	0	0	0	0.00464059	0	0	0	0	0	0	0	0.0105407	0	0	0	0	0.0111414	0	0	0	0	0
0	0	0	0	0	0	0	0	0	0	0	0	0	0.00317541	0	0	0	0	0	0	0.002941	0.0151999	0	0	0	0	0	0	0	0	0	0	0	0.00338857	0	0	0.0180579	0	0	0	0	0	0	0	0	0	0	0	0	0.0167819
0.0321543	0	0	0.00587165	0	0	0	0	0	0	0	0	0	0	0	0	0	0	0.0108974	0	0	0	0	0	0	0.00512531	0	0	0	0	0	0.00928117	0	0	0	0	0	0	0	0.0158111	0	0	0	0	0	0.00863297	0	0	0	0
0	0	0	0	0.00352038	0	0	0	0	0	0	0	0	0.00952623	0	0.0222387	0	0	0	0	0	0.0101333	0	0	0	0	0	0	0	0	0	0	0	0.00338857	0	0	0.0135434	0	0	0	0	0	0	0	0	0	0	0	0	0.00671276
0	0	0	0	0.00352038	0	0	0.00370645	0	0	0	0	0	0	0	0	0.00341787	0	0	0	0.00588201	0.00506663	0	0	0	0	0	0	0	0	0	0	0	0.00338857	0	0.00449539	0	0	0	0	0	0	0.00923276	0.00466309	0	0	0	0	0	0.00335638
0	0	0	0	0	0	0	0	0	0	0.0172394	0.00419657	0	0	0	0	0.00341787	0	0	0	0.002941	0	0	0	0	0	0	0.00982463	0	0.00379968	0	0	0	0	0	0	0.00451447	0	0	0.00527037	0	0.00404416	0.00923276	0	0.00557072	0	0.0048821	0	0.00564462	0
0	0	0	0	0.0105611	0	0	0	0	0	0	0	0	0.00635082	0	0.00370645	0.00683574	0	0	0	0	0.00506663	0.00411201	0	0	0	0	0	0	0	0	0	0	0.0101657	0	0.00449539	0.00451447	0	0	0	0	0	0	0	0	0	0	0	0	0.00335638
0.00643087	0	0	0	0	0	0	0	0.00476349	0.00476554	0.00574647	0.00419657	0	0	0	0	0	0	0	0	0	0	0	0	0	0	0	0	0	0	0.00980969	0	0.00495197	0	0	0.00449539	0	0	0	0	0.00459686	0.00404416	0	0	0	0.00431648	0	0	0	0
0	0	0	0	0.00704077	0	0	0	0	0	0	0	0	0.00317541	0	0.0074129	0	0	0	0	0	0	0.00822402	0	0	0	0	0	0	0	0	0	0	0.0135543	0	0	0	0	0	0	0	0	0	0	0	0	0	0	0	0
0.00643087	0	0	0.00587165	0	0	0	0	0	0	0.00574647	0	0	0	0	0	0	0.00627707	0.0054487	0	0	0	0	0	0	0	0.00559566	0	0	0	0	0	0	0	0	0	0	0	0	0.00527037	0	0.00404416	0	0	0	0.00431648	0	0.00533561	0	0
0	0	0.00644039	0	0	0	0.00839525	0	0	0.00953107	0	0	0	0.00317541	0	0	0	0	0	0	0	0	0	0.00602591	0.00417851	0	0	0	0	0.00759936	0	0	0	0	0	0	0	0	0	0	0	0	0	0	0	0	0	0	0	0
0	0	0	0	0	0	0	0.0074129	0	0	0	0	0	0.00635082	0	0.00370645	0.00341787	0	0	0	0.002941	0.00506663	0.00411201	0	0.00417851	0	0	0	0	0	0	0	0	0	0	0.00899078	0	0	0	0	0	0	0.0184655	0	0	0	0	0	0	0.00335638
0	0.00577201	0	0.0117433	0	0	0	0	0	0	0.00574647	0.0125897	0	0	0	0	0	0	0	0.00486642	0	0	0	0	0	0	0.00559566	0.00491232	0	0	0	0	0	0	0	0	0	0	0	0	0	0	0	0	0	0	0.00976419	0	0	0
0	0	0	0	0.00704077	0	0	0	0	0	0	0	0	0.00317541	0	0.0111193	0.00683574	0	0	0	0.002941	0	0	0	0	0	0	0	0	0	0	0	0	0	0	0.00899078	0.00451447	0	0	0	0	0	0.00923276	0	0	0	0	0	0	0
0	0	0	0	0	0	0	0	0	0	0	0	0	0	0	0.0111193	0.00683574	0	0	0	0.00588201	0	0	0	0	0	0	0	0	0	0	0	0	0	0	0	0.00451447	0	0	0	0	0	0.00923276	0.00466309	0	0	0	0	0	0.00335638
0	0	0	0	0.00704077	0	0	0	0	0	0	0	0	0.00317541	0	0.00370645	0.00683574	0	0	0	0.002941	0	0	0	0	0	0	0	0	0	0	0	0	0.00338857	0	0	0	0	0	0	0	0	0	0.00466309	0	0	0	0	0	0
0	0	0	0	0.00704077	0	0	0.00370645	0	0	0	0	0	0.00317541	0	0.00370645	0	0	0	0	0.00882301	0	0	0	0	0	0	0	0	0	0	0	0	0.00677713	0	0	0	0	0	0	0	0	0	0	0	0	0	0	0	0
0	0.00577201	0	0	0	0	0	0.0111193	0	0	0.00574647	0.00419657	0	0	0	0.00370645	0	0	0	0	0.002941	0	0	0	0	0	0	0.00491232	0	0	0	0	0	0	0	0.00449539	0	0	0	0	0	0	0.00923276	0	0	0.00431648	0.0048821	0.00533561	0	0
0	0	0	0	0	0	0.00419762	0	0	0	0	0	0	0	0	0	0	0	0	0	0	0	0	0	0.00417851	0	0	0	0.00487924	0.00379968	0	0	0	0	0	0	0.00451447	0	0	0.00527037	0	0	0	0	0	0	0	0	0	0
0	0	0	0.0117433	0	0	0	0	0	0	0	0	0	0	0	0	0	0	0	0	0	0	0	0	0	0	0.00559566	0.00491232	0	0	0	0	0	0	0	0	0	0	0	0	0	0	0	0	0	0.00431648	0.0048821	0	0	0
0	0	0	0	0	0	0	0.0074129	0	0	0	0	0	0.00317541	0	0	0.00341787	0	0	0	0.014705	0	0	0	0	0	0	0.00491232	0	0	0	0	0	0	0	0	0	0	0	0	0.00459686	0.00404416	0	0.00466309	0	0	0.0048821	0.00533561	0	0
0	0	0	0	0	0	0	0	0.00476349	0	0	0	0	0	0.00461212	0	0	0	0	0	0	0	0	0	0.00417851	0	0	0	0	0.011399	0	0	0	0.00338857	0	0.00449539	0	0	0	0	0	0.00404416	0	0.00932618	0	0.00431648	0	0	0.00564462	0
0	0	0	0	0	0	0	0	0	0	0	0	0	0.00317541	0	0	0	0	0	0	0.00882301	0.00506663	0	0	0	0	0	0	0	0	0	0	0	0.0101657	0	0.00449539	0.00451447	0	0	0	0	0	0	0.00932618	0	0	0	0	0	0.00671276
0	0	0	0	0	0	0	0	0	0	0	0	0	0.00317541	0	0.00370645	0	0	0	0	0	0.00506663	0.00411201	0	0	0	0	0	0	0	0	0	0	0	0	0	0.00451447	0	0	0	0	0	0	0	0	0	0	0	0	0.0100691
0	0	0	0	0	0	0.00419762	0	0	0.00476554	0	0.00419657	0	0	0	0	0	0.00627707	0	0.00486642	0	0	0	0	0	0.0102506	0	0	0.00487924	0	0	0	0	0	0	0	0	0	0	0.00527037	0	0	0	0	0	0.00431648	0	0.00533561	0	0
0	0	0	0	0	0	0	0	0	0	0	0	0	0	0	0	0	0	0	0.00486642	0	0	0	0	0	0.00512531	0.0111913	0.00982463	0	0	0	0	0	0	0	0	0	0	0	0	0	0	0	0	0	0.00431648	0.0048821	0	0	0
0	0	0	0	0	0	0	0	0	0	0	0	0.00714745	0	0	0	0	0	0	0	0	0.00506663	0	0.00602591	0.00417851	0.00512531	0	0	0	0	0	0.00464059	0	0	0	0	0	0.0040945	0	0	0	0.00404416	0	0	0	0	0	0	0	0
0	0	0	0	0	0	0	0	0.00476349	0	0	0	0.00714745	0	0.00461212	0	0	0	0	0	0	0	0	0	0	0	0	0	0.00487924	0	0	0	0.00495197	0	0	0	0	0	0	0	0	0.00808832	0	0	0	0	0	0	0.00564462	0
0	0	0	0	0.00352038	0	0	0	0.00476349	0.00476554	0	0	0	0	0	0	0	0	0	0	0	0	0	0.00602591	0	0	0	0	0	0.00379968	0	0	0	0.00338857	0	0	0	0	0	0	0	0.00404416	0	0	0	0	0	0	0	0.00335638
0	0	0	0	0.00704077	0	0	0.0074129	0	0	0	0	0	0.00317541	0	0.00370645	0.00341787	0	0	0	0.00588201	0	0	0	0	0	0	0	0	0	0	0	0	0.00338857	0	0	0	0	0	0	0	0	0	0	0	0	0	0	0	0.00671276
0	0	0	0	0	0	0	0	0	0	0	0	0	0.00635082	0	0	0.00341787	0	0	0	0	0.0101333	0.00411201	0	0	0.00512531	0	0	0	0	0	0	0	0.00338857	0	0.00449539	0	0	0	0	0	0.00404416	0	0.00466309	0	0	0	0.00533561	0	0
0	0	0	0	0	0	0	0.0111193	0	0	0	0	0	0	0	0.00370645	0	0	0	0	0	0	0	0	0	0	0	0	0	0	0	0	0	0	0	0.00449539	0.00451447	0	0	0	0	0	0	0.0139893	0	0	0	0	0	0.00671276
0.00643087	0	0	0	0.00352038	0	0	0.00370645	0	0	0.00574647	0	0	0	0	0	0	0	0	0	0.002941	0	0	0	0	0	0	0	0	0	0	0	0.00495197	0.00338857	0	0	0	0.0040945	0	0	0	0	0	0	0	0	0.0048821	0	0	0
0	0	0	0	0	0	0	0.0111193	0	0	0	0	0	0.00635082	0	0	0.00341787	0	0	0	0.002941	0	0	0	0	0	0	0	0	0	0	0	0	0.00338857	0	0.00449539	0	0	0	0	0	0	0	0.00466309	0	0	0	0	0	0
0	0	0	0	0	0	0	0	0	0	0	0	0	0.00317541	0	0	0.00341787	0	0	0	0	0	0.00411201	0	0	0	0	0	0	0	0	0	0	0	0	0	0	0	0	0	0	0	0	0.00466309	0	0	0	0	0	0.00335638
0	0	0	0.00587165	0.00352038	0	0.00419762	0.0111193	0	0	0	0	0	0	0	0	0	0	0	0	0.00588201	0	0	0	0	0	0	0.00491232	0	0	0	0	0	0	0	0	0	0.0040945	0.00497191	0	0	0	0	0	0	0.00431648	0	0.00533561	0	0
0	0	0	0	0.00352038	0	0	0	0	0	0	0	0	0	0	0	0	0	0	0	0.002941	0.00506663	0.00411201	0	0	0	0	0	0	0	0	0	0	0.00338857	0	0.00449539	0.00902894	0	0	0	0	0	0	0	0	0	0	0	0	0.0100691
0.00643087	0.00577201	0	0	0	0	0	0	0	0	0.0114929	0.00419657	0	0	0	0	0	0	0	0	0	0	0	0	0	0	0.00559566	0	0	0	0.00980969	0.0185623	0	0	0	0	0	0	0	0	0	0	0	0	0.00557072	0.00863297	0	0	0	0
0	0	0	0	0.00352038	0	0	0	0	0	0.00574647	0.00419657	0	0	0	0	0	0	0	0.00486642	0	0	0.00822402	0	0.00417851	0	0	0	0	0	0.00980969	0	0	0	0	0	0	0	0	0	0	0	0	0	0	0	0	0	0	0
0	0	0	0.0117433	0	0	0	0	0	0	0	0	0	0	0	0	0.00683574	0	0.0054487	0	0.00588201	0	0	0	0	0.00512531	0.0111913	0.00491232	0	0	0	0	0	0	0	0	0	0	0	0	0	0	0	0	0	0	0	0	0	0
0	0	0	0	0	0	0	0	0	0	0	0	0	0	0.00461212	0	0	0	0	0	0	0	0	0	0	0	0	0	0	0	0	0	0	0	0.00434783	0	0	0	0	0	0	0	0	0	0	0	0	0	0	0
0	0	0	0	0	0	0	0	0	0	0	0	0	0.00317541	0	0.00370645	0.00341787	0	0	0	0.002941	0.00506663	0	0	0	0	0	0	0	0	0	0	0	0	0	0.00899078	0	0	0	0	0	0	0	0	0	0	0	0	0	0.00335638
0	0	0.00644039	0	0	0	0	0.00370645	0	0	0	0	0	0	0	0	0.0136715	0	0	0	0	0	0	0	0	0	0	0	0	0	0	0	0	0.00338857	0	0.00899078	0	0	0	0	0	0	0	0.00466309	0	0	0	0	0	0
0	0	0	0.00587165	0	0	0.00839525	0	0	0.00476554	0	0	0	0	0	0	0	0	0	0	0	0	0	0	0	0.00512531	0	0.00491232	0.00487924	0.00379968	0.00980969	0	0	0	0	0	0	0	0	0	0	0	0	0	0	0.00431648	0	0	0	0
0	0	0	0	0.00352038	0	0	0	0	0	0	0	0	0.00952623	0	0	0.00341787	0	0	0	0	0.00506663	0	0	0	0	0	0	0	0	0	0	0	0	0	0.00449539	0.00451447	0	0	0	0	0	0	0	0	0	0	0	0	0.00671276
0	0	0	0	0.00352038	0	0	0	0	0	0	0	0	0.00317541	0	0.00370645	0	0	0	0	0.002941	0	0.00411201	0	0	0	0	0	0	0	0	0	0	0	0	0.00449539	0.00451447	0	0	0	0	0	0	0.00466309	0	0	0	0	0	0.00671276
0	0	0	0	0	0	0	0	0	0	0	0	0	0.00635082	0.00461212	0	0	0	0	0	0.002941	0	0	0	0	0	0	0	0	0	0	0	0	0	0	0	0	0.0040945	0	0	0	0	0.0184655	0	0	0	0	0	0	0.00671276
0	0	0	0	0	0	0	0	0	0	0	0	0	0	0	0	0.00683574	0	0	0	0	0	0	0	0	0	0	0	0	0	0	0	0	0	0	0.00449539	0.00902894	0	0	0	0	0	0	0	0	0	0	0	0	0.0100691
0	0	0	0	0	0	0	0	0	0	0	0	0	0.00317541	0	0	0	0	0	0	0.00588201	0	0.00822402	0	0	0	0	0	0	0	0	0	0	0.00338857	0	0	0	0	0	0	0	0	0.00923276	0.00932618	0	0	0	0	0	0
0	0	0	0	0.00352038	0	0	0	0	0	0	0	0	0.00317541	0	0	0	0	0	0	0	0.00506663	0	0	0	0	0	0	0	0	0	0	0	0	0	0.00449539	0.00451447	0	0	0	0	0	0	0	0	0	0	0	0	0
0	0.00577201	0	0	0	0	0	0	0	0	0	0	0	0	0	0	0	0	0.0054487	0	0	0	0	0	0	0.00512531	0.00559566	0	0	0	0	0.00464059	0	0	0	0	0	0.0040945	0	0.00527037	0	0	0	0	0	0	0	0.00533561	0	0
0	0	0	0	0.00352038	0	0	0	0	0	0	0	0	0	0	0.00370645	0	0	0	0	0.00882301	0	0.00411201	0	0	0	0	0	0	0	0	0	0	0.00338857	0	0	0	0	0	0	0	0	0	0.0139893	0	0	0	0	0	0
0	0	0	0	0.00704077	0	0	0	0	0	0	0	0	0.00317541	0	0	0.0102536	0	0	0	0	0	0	0	0	0	0	0	0	0	0	0	0	0	0	0	0	0	0	0	0	0	0.00923276	0	0	0	0	0	0	0.00335638
0	0	0	0	0	0	0	0	0	0	0	0	0	0.00317541	0	0.0074129	0	0	0	0	0.00882301	0	0.00411201	0	0	0	0	0	0	0	0	0	0	0	0	0.00449539	0.00451447	0	0	0	0	0	0	0	0	0	0	0	0	0
0	0	0	0	0	0	0	0	0	0	0	0	0	0	0	0.00370645	0.00683574	0	0	0	0.002941	0	0	0	0	0	0	0	0	0	0	0	0	0	0	0	0	0	0	0	0	0	0.00923276	0.00466309	0	0	0	0	0	0
0	0.00577201	0	0	0	0	0	0	0	0	0	0	0	0	0	0	0	0	0	0	0	0	0	0.00602591	0	0.00512531	0	0	0	0	0	0.00464059	0	0	0	0	0	0	0.00497191	0.00527037	0	0	0	0	0.00557072	0	0	0	0	0
0	0	0	0	0.00352038	0	0	0.00370645	0	0	0	0	0	0.00635082	0	0	0	0	0	0	0.002941	0	0.00411201	0	0	0	0	0	0	0	0	0	0	0	0	0.00449539	0	0	0	0	0	0	0	0	0	0	0	0	0	0
0	0	0	0	0.00352038	0	0.00419762	0	0	0	0	0	0	0	0	0	0	0	0	0.00486642	0	0.00506663	0	0	0.00417851	0	0	0	0.00487924	0	0	0.00464059	0	0	0	0	0	0.0040945	0	0	0	0	0	0.00466309	0	0	0	0	0	0
0	0	0	0	0	0	0	0	0	0	0	0	0	0	0	0	0	0	0	0	0.002941	0	0	0.00602591	0	0	0	0	0	0	0	0	0.00990393	0	0	0	0	0.0040945	0	0	0	0.00404416	0	0	0	0	0	0	0.00564462	0
0	0	0	0	0	0	0.0503715	0	0	0	0	0	0	0	0	0	0	0	0	0	0	0	0	0	0	0	0	0	0	0	0	0	0	0	0	0	0	0	0	0	0	0	0	0	0.0111414	0	0	0	0	0
0	0	0	0	0	0	0	0	0	0	0	0	0	0	0	0	0	0	0	0	0	0	0	0	0.00417851	0	0	0	0	0	0.00980969	0	0	0	0	0	0	0	0	0	0	0	0	0	0.00557072	0	0	0	0	0
0	0	0	0	0.00704077	0	0	0	0	0	0	0	0	0.00317541	0	0	0.00341787	0	0	0	0.002941	0	0	0	0	0	0	0	0	0	0	0	0	0.00338857	0	0	0	0	0	0	0	0	0	0.00466309	0	0	0	0	0	0
0	0	0	0	0	0	0.00419762	0	0	0	0.00574647	0	0	0	0	0	0	0	0	0	0	0	0	0	0	0	0	0	0	0	0	0	0	0	0	0	0	0.0040945	0	0.00527037	0	0	0	0	0	0	0	0	0	0.00335638
0	0	0	0	0	0	0	0	0.00476349	0.00476554	0	0	0	0	0.00461212	0	0	0	0	0	0	0	0	0	0.00417851	0	0	0	0	0	0	0	0	0	0.0130435	0	0	0.008189	0	0	0	0	0	0	0	0	0	0	0.00564462	0
0	0	0	0	0	0	0.00419762	0	0	0	0	0	0	0	0	0	0	0	0	0	0	0	0	0.00602591	0.0125355	0	0.00559566	0	0.00487924	0	0	0.00464059	0	0	0	0	0	0	0	0.00527037	0	0.00404416	0	0	0	0	0	0	0	0
0	0	0	0	0	0	0	0.00370645	0	0	0	0	0	0	0	0	0	0	0	0	0.00588201	0	0.00411201	0	0	0	0	0	0	0	0	0	0	0.0101657	0	0.00449539	0.00902894	0	0	0	0	0	0	0.00466309	0	0	0	0	0	0
0	0	0	0	0	0	0	0	0	0	0	0	0.00714745	0	0	0	0	0	0	0	0	0	0	0	0	0	0	0.00491232	0	0	0	0	0.00495197	0	0.00434783	0	0	0.0040945	0	0	0	0	0	0	0	0.00431648	0	0	0	0
0	0	0	0	0	0	0	0.00370645	0	0	0	0	0	0	0	0	0.00683574	0	0	0	0.002941	0.00506663	0	0	0	0	0	0	0	0	0	0	0	0	0	0	0.00451447	0	0	0	0	0	0	0	0	0	0	0	0	0.00671276
0	0	0	0	0	0	0	0	0	0	0	0	0	0.00317541	0	0	0	0	0	0	0.002941	0	0.012336	0	0	0	0	0	0	0	0	0	0	0	0	0	0	0	0	0	0	0	0	0.00932618	0	0	0	0	0	0.00671276
0	0	0	0	0	0	0	0	0	0	0	0	0	0	0	0	0	0	0	0	0.002941	0	0	0	0.00417851	0	0	0.00491232	0	0	0.00980969	0	0	0	0	0	0	0	0	0	0	0	0	0	0	0.00431648	0	0	0	0
0	0	0	0	0	0	0.00419762	0	0	0.00476554	0	0	0	0	0	0	0	0	0	0	0	0	0	0	0	0	0	0	0	0.00379968	0	0	0	0	0	0	0	0	0	0	0	0.00808832	0	0	0	0	0	0	0	0
0	0	0	0	0.00352038	0	0	0	0	0	0	0	0	0	0	0	0.00341787	0	0	0	0.00588201	0	0	0	0	0	0	0	0	0	0	0	0	0.00677713	0	0	0.00451447	0	0	0	0	0	0	0.00466309	0	0	0	0	0	0.00335638
0	0	0	0	0.00352038	0	0.00419762	0.00370645	0	0	0	0	0	0	0	0	0	0	0	0	0.00882301	0	0	0	0	0	0	0	0	0	0	0	0	0.00338857	0	0	0	0	0	0	0	0	0.00923276	0.0186524	0	0	0	0	0	0
0	0	0	0	0	0	0	0	0	0	0.00574647	0.00419657	0	0	0	0	0	0	0	0	0	0	0	0	0	0	0	0	0	0	0	0	0	0	0	0	0	0	0	0.00527037	0	0	0	0	0.00557072	0	0.0048821	0	0	0
0	0	0	0	0	0	0	0	0	0	0	0	0	0	0	0	0	0	0	0	0	0	0	0	0	0	0	0.0196493	0	0	0	0	0	0	0	0	0	0	0	0	0	0	0	0	0	0	0.0048821	0	0	0
0	0	0	0	0	0	0.00419762	0	0	0	0	0	0	0	0	0	0	0	0	0	0	0	0	0.00602591	0	0	0	0	0	0	0	0	0	0	0	0	0	0	0	0	0	0	0	0	0	0	0	0	0	0
0	0	0	0	0	0	0	0	0	0	0.00574647	0	0	0	0	0	0	0	0	0	0	0	0.00411201	0	0	0.00512531	0	0	0	0	0	0	0	0	0	0	0.00902894	0	0	0	0.00459686	0	0	0	0	0	0	0	0	0
0	0	0	0	0	0	0	0	0	0	0	0	0	0.00317541	0	0	0.00341787	0	0	0	0	0	0	0	0	0	0	0	0	0	0	0	0	0	0	0.00449539	0	0	0	0	0	0	0	0	0	0	0	0	0	0
0	0	0	0	0	0	0	0	0	0	0.00574647	0	0.00714745	0	0	0	0	0	0	0	0	0	0	0	0	0	0	0	0	0	0	0	0	0	0	0	0	0	0	0	0.00459686	0	0	0	0	0	0	0	0	0
0	0	0	0	0.00352038	0	0	0.00370645	0	0	0	0	0	0	0	0	0	0	0	0	0	0	0	0	0	0	0	0	0	0	0	0	0	0.00338857	0	0	0	0	0	0	0	0	0.00923276	0	0	0	0	0	0	0
0	0	0	0	0	0	0	0	0	0	0.00574647	0	0	0.00317541	0	0	0.00341787	0	0	0	0	0	0	0	0	0	0	0	0	0	0	0.00464059	0	0	0	0	0	0	0	0.00527037	0	0	0	0	0	0	0	0	0	0
0	0	0	0	0	0	0	0	0	0	0	0	0	0	0	0	0	0	0	0	0	0	0	0	0	0	0	0	0	0.00379968	0	0	0	0	0	0	0	0	0	0	0	0	0	0	0	0	0	0	0	0
0	0	0	0	0	0	0	0	0	0	0	0	0	0.00317541	0	0.00370645	0	0	0	0	0	0	0	0	0	0	0	0	0	0	0	0	0	0.00338857	0	0	0	0	0	0	0	0	0	0	0	0	0	0	0	0
0	0	0	0	0.00352038	0	0	0	0	0	0	0	0	0	0	0	0.00341787	0	0	0	0	0	0.012336	0	0	0	0	0	0	0	0	0	0	0	0	0	0	0	0	0	0	0	0.00923276	0	0	0	0	0	0	0
0	0	0	0	0	0	0	0	0	0.00476554	0	0	0	0.00317541	0	0	0	0	0	0	0	0	0	0	0	0	0	0	0.00487924	0	0	0	0	0	0	0	0	0	0	0	0	0.00404416	0	0	0	0	0	0	0	0
0	0	0	0	0	0	0.00419762	0	0	0	0	0	0	0	0	0	0	0	0	0	0	0.00506663	0	0	0	0	0	0	0	0	0	0	0	0	0	0	0.00451447	0	0	0	0	0	0.00923276	0.00466309	0	0	0	0	0	0
0	0	0	0	0.00352038	0	0	0.00370645	0	0	0	0	0	0	0	0	0.0102536	0	0	0	0.002941	0	0	0	0	0	0	0	0	0	0	0	0	0	0	0	0.00451447	0	0	0	0	0	0	0.00466309	0	0	0	0	0	0
0	0	0	0	0	0	0	0	0	0	0	0	0	0.00317541	0	0	0	0	0	0	0	0	0	0	0	0	0	0	0	0	0	0	0	0	0	0	0	0	0.00497191	0	0	0	0.00923276	0	0	0	0	0	0	0
0	0	0	0	0	0	0	0	0	0	0	0	0	0	0	0	0	0	0	0	0	0	0	0	0	0	0	0	0	0	0	0	0	0.00338857	0	0	0	0	0	0	0	0	0	0	0	0	0	0	0	0
0	0	0	0	0	0	0	0	0	0	0	0	0	0	0	0	0	0	0	0	0	0	0	0	0	0.00512531	0	0	0	0	0	0	0	0	0.00434783	0	0	0.0040945	0	0.00527037	0	0	0	0	0	0	0	0.00533561	0	0
0	0	0	0	0	0	0	0	0	0	0	0	0	0	0	0	0	0	0	0	0	0	0	0	0	0	0.00559566	0	0	0.00379968	0	0	0	0	0	0	0	0	0	0	0.00459686	0	0	0	0.00557072	0	0	0	0	0
0	0	0	0	0	0	0.00839525	0	0	0	0	0	0	0	0	0	0	0	0	0	0	0.00506663	0	0	0	0	0	0	0	0	0	0	0	0	0	0	0	0	0	0	0	0	0	0	0	0	0	0	0	0
0	0	0	0	0	0	0	0	0	0	0	0	0	0.00317541	0	0	0	0	0	0	0	0	0	0	0	0	0	0	0	0	0	0	0	0.00677713	0	0	0	0	0	0	0	0	0	0	0	0	0	0	0	0
0	0	0	0	0	0	0	0	0	0	0	0	0	0	0	0	0	0	0.0054487	0	0	0	0	0	0	0	0	0	0.00487924	0	0	0	0	0	0	0	0	0.0040945	0	0	0	0	0	0	0	0	0	0	0	0
0	0	0	0	0	0	0	0	0	0	0	0	0	0	0	0	0.00341787	0	0	0	0	0.00506663	0	0	0	0	0	0	0	0	0	0	0	0.00338857	0	0	0	0	0	0	0	0	0	0	0	0	0	0	0	0
0	0	0	0.00587165	0	0	0	0	0	0	0	0	0	0	0	0	0	0	0	0	0.00588201	0	0	0	0	0	0	0	0	0	0	0	0	0	0	0.00449539	0	0	0	0	0	0	0	0.00466309	0	0	0	0	0	0
0	0	0	0	0	0	0	0	0	0	0	0	0	0	0	0	0.00341787	0	0	0	0	0	0	0	0	0	0	0	0	0	0	0	0	0	0	0	0.00451447	0	0	0	0	0	0	0	0	0	0	0	0	0
0	0	0	0	0	0	0	0	0	0	0	0	0	0	0	0	0	0	0	0	0	0	0.00411201	0	0	0	0	0	0	0.00379968	0	0	0	0	0	0.00449539	0	0	0	0	0	0	0	0	0	0	0	0	0.00564462	0
0	0	0	0	0	0	0	0.00370645	0	0	0	0	0.00714745	0	0	0	0	0	0	0	0	0	0	0	0	0	0	0	0	0	0	0	0	0	0	0	0	0	0	0	0	0	0	0.00466309	0	0	0	0	0	0
0	0	0	0	0	0	0	0	0	0	0	0	0	0	0	0.00370645	0.00341787	0	0	0	0.002941	0	0	0	0	0	0	0	0	0	0	0	0	0.00338857	0	0	0	0	0	0	0	0	0	0	0	0	0	0	0	0
0	0	0	0	0	0	0	0	0	0	0	0	0	0.00317541	0	0	0	0	0	0	0	0	0	0	0	0	0	0	0	0	0	0	0	0.00677713	0	0	0	0	0	0	0	0	0	0.00466309	0	0	0	0	0	0
0	0	0.00644039	0	0	0	0	0	0	0	0	0	0	0	0	0	0	0	0	0.00486642	0	0	0	0	0	0	0	0	0	0	0	0	0	0	0	0	0	0	0	0	0	0	0	0	0	0	0	0	0	0
0	0	0	0	0	0	0	0	0	0	0	0	0	0	0	0	0	0	0	0	0	0.00506663	0	0	0	0	0	0	0	0	0	0	0	0	0	0	0	0	0	0	0	0	0	0	0	0	0	0	0	0
0	0	0	0	0	0	0	0	0	0	0	0	0	0	0	0	0.00683574	0	0	0	0	0	0	0	0	0	0	0	0	0	0	0	0	0	0	0.00449539	0	0	0	0	0	0	0.00923276	0	0	0	0	0	0	0
0	0	0	0	0	0	0	0	0	0.00476554	0	0	0	0	0.00461212	0	0	0	0	0	0	0	0	0	0.00417851	0	0	0	0	0	0	0	0	0	0	0	0	0	0.00994382	0	0	0	0	0	0	0	0	0	0	0
0	0	0	0	0	0	0.0167905	0	0	0.00476554	0	0	0	0	0	0	0	0	0	0	0	0	0	0	0	0	0	0	0	0	0	0	0	0	0	0	0	0	0	0	0	0	0	0	0	0	0	0	0	0
0	0	0	0	0	0	0	0	0	0	0	0	0	0	0	0	0	0	0	0	0	0.00506663	0	0	0	0.00512531	0	0	0	0	0	0	0	0	0	0	0	0.0040945	0	0	0	0	0	0	0	0	0.0048821	0	0	0
0	0	0	0	0	0	0	0	0	0	0	0	0	0	0	0	0	0	0	0	0	0.0101333	0	0	0	0	0	0	0	0	0	0	0	0	0	0	0.00451447	0	0	0	0	0	0	0	0	0	0	0	0	0
0	0	0	0	0	0	0	0	0	0.00476554	0	0	0	0	0	0	0	0	0	0	0	0	0	0	0	0	0	0	0	0.00379968	0	0	0	0	0	0	0	0	0	0	0	0	0	0	0	0	0	0	0	0
0	0	0	0	0	0	0	0	0	0	0	0	0	0	0	0	0	0	0	0	0	0	0	0	0	0	0	0	0	0	0	0	0	0	0	0	0.00451447	0	0	0	0	0	0.00923276	0	0	0	0	0	0	0
0	0	0	0	0	0.00569346	0	0	0.00476349	0	0	0	0	0	0	0	0	0	0	0	0	0	0	0	0	0	0	0	0.00487924	0	0	0	0	0	0.00434783	0	0	0	0	0	0	0	0	0	0	0	0	0	0	0
0	0	0	0	0	0	0	0.00370645	0	0	0	0	0	0.00317541	0	0	0.00683574	0	0	0	0	0	0	0	0	0	0	0	0	0	0	0	0	0	0	0	0	0	0	0	0	0	0	0	0	0	0	0	0	0
0	0	0	0	0	0	0	0	0	0	0	0	0	0	0	0	0	0	0	0.00486642	0	0	0	0	0	0	0	0.00982463	0	0	0	0	0	0	0	0	0	0	0	0	0	0	0	0	0	0	0.0048821	0	0	0
0	0	0	0	0	0	0	0	0	0	0	0	0.00714745	0	0.00461212	0	0	0	0	0	0	0	0	0	0	0	0	0	0	0	0.00980969	0	0	0	0.00434783	0	0	0	0	0	0	0	0	0	0	0	0.0048821	0	0	0
0	0	0	0	0	0	0	0	0	0.00953107	0	0	0	0	0	0	0	0	0	0.00486642	0	0	0	0	0	0	0	0	0	0	0	0	0	0	0	0	0	0	0	0	0	0	0	0	0.00557072	0	0	0	0	0
0	0	0	0	0	0	0.00419762	0	0	0	0	0	0	0	0	0	0	0	0	0	0	0	0	0	0	0	0	0	0	0	0	0	0	0	0	0	0	0	0	0	0	0.00404416	0	0	0	0	0	0	0	0
0	0	0	0	0	0	0	0	0	0	0	0	0	0	0	0	0	0	0	0	0	0	0	0	0	0	0	0	0	0	0	0	0	0	0	0	0	0	0	0	0	0	0	0	0	0	0	0	0	0.00335638
0	0	0	0	0	0	0	0	0	0	0	0	0	0	0	0	0	0	0	0	0	0	0	0	0	0	0	0	0	0	0	0	0	0	0	0	0	0.0040945	0	0	0	0	0	0	0	0	0	0.00533561	0.00564462	0
0	0	0	0	0	0	0	0	0	0	0	0	0	0.00317541	0	0	0	0	0	0	0	0	0	0	0	0	0	0	0	0	0	0	0	0	0	0	0.00451447	0	0	0	0	0	0	0	0	0	0	0	0	0
0	0	0	0	0	0	0.00839525	0	0	0	0	0	0	0	0	0	0	0	0	0	0	0	0	0	0	0	0	0	0	0	0	0	0	0	0	0	0	0	0	0	0	0	0	0	0	0	0	0	0	0
0	0	0	0	0	0	0	0.00370645	0	0	0	0	0	0	0	0	0	0	0	0	0.002941	0	0	0	0	0	0	0	0	0	0	0	0	0	0	0	0	0	0	0	0	0	0	0	0	0	0	0	0	0
0	0	0	0	0	0	0.00419762	0	0	0	0	0	0	0	0	0	0	0	0	0	0	0	0	0	0	0	0	0	0	0	0	0	0	0	0	0	0	0	0	0	0	0	0	0	0	0	0	0	0	0
0	0	0	0	0	0	0	0	0	0	0	0	0	0	0	0	0.00341787	0	0	0	0	0	0	0	0	0	0	0	0	0	0	0	0	0	0	0	0	0	0	0	0	0	0	0	0	0	0	0	0	0
0	0	0	0	0	0	0	0	0	0	0	0	0	0	0	0	0	0	0	0	0	0	0	0	0	0	0	0	0.00487924	0	0	0	0	0	0	0	0	0	0	0	0	0	0	0	0	0	0	0	0	0
0	0	0	0	0	0	0	0	0	0	0	0	0	0	0	0	0	0	0	0	0	0	0	0	0	0	0	0	0	0	0	0	0	0	0	0	0	0	0	0	0	0	0	0	0	0	0	0	0	0
0	0	0	0	0	0	0.00419762	0	0	0	0	0	0	0	0	0	0	0	0	0	0	0	0	0	0	0	0	0	0	0	0	0	0	0	0	0	0	0	0	0	0	0	0	0	0	0	0	0	0	0
0	0	0	0	0	0	0.00839525	0	0	0	0	0	0	0	0	0	0	0	0	0	0	0	0	0	0	0	0	0	0	0	0	0	0	0	0	0	0	0	0	0	0	0	0	0	0	0	0	0	0	0
0	0	0	0	0	0	0.00839525	0	0	0	0	0	0	0	0	0	0	0	0	0	0	0	0	0	0	0	0	0	0	0	0	0	0	0	0	0	0	0	0	0	0	0	0	0	0	0	0	0	0	0
0	0	0	0	0.00352038	0	0	0	0	0	0	0	0	0	0	0	0	0	0	0	0.002941	0	0	0	0	0	0	0	0	0	0	0	0	0	0	0	0	0	0	0	0	0	0	0	0	0	0	0	0	0
0	0	0	0	0	0	0.0209881	0	0	0	0	0	0	0	0	0	0	0	0	0	0	0	0	0	0	0	0	0	0	0	0	0	0	0	0	0	0	0	0	0	0	0	0	0	0	0	0	0	0	0
0	0	0	0	0	0	0	0	0	0	0	0	0	0	0	0	0	0	0	0	0	0	0	0	0	0	0	0	0	0	0	0	0	0	0	0	0	0	0	0	0	0	0	0	0	0	0	0	0	0
0	0	0	0	0	0	0	0	0	0	0	0	0	0.00952623	0	0	0	0	0	0	0	0	0	0	0	0	0	0	0	0	0	0	0	0.00338857	0	0	0	0	0	0	0	0	0	0	0	0	0	0	0	0
0	0	0	0	0	0	0	0	0	0	0	0	0	0	0	0	0	0	0	0	0	0	0	0	0	0	0	0	0	0	0	0	0	0.00338857	0	0	0	0	0	0	0	0	0	0	0	0	0	0	0	0
0	0	0	0	0	0	0.00419762	0	0	0	0	0	0	0	0	0	0	0	0	0	0	0	0	0	0	0	0	0	0	0	0.00980969	0	0	0	0	0	0	0	0	0	0	0	0	0	0	0	0	0	0	0
0	0	0	0	0	0	0	0.00370645	0	0	0	0	0	0	0	0	0	0	0	0	0	0.00506663	0	0	0	0	0	0	0	0	0	0	0	0	0	0	0	0	0	0	0	0	0	0	0	0	0	0	0	0
0	0	0	0	0	0	0	0	0	0	0	0	0	0	0	0	0	0	0	0	0	0	0	0	0	0	0	0	0	0	0	0	0.00495197	0	0.00434783	0	0	0	0	0	0	0	0	0	0	0	0	0	0	0
0	0	0	0	0	0	0	0	0	0	0	0	0	0	0	0	0	0	0	0	0	0	0	0	0	0	0	0	0	0	0	0	0	0	0	0	0	0	0	0	0	0	0	0	0	0	0	0	0.00564462	0
0	0	0	0	0	0	0.00419762	0	0	0.00476554	0	0	0	0	0	0	0	0	0	0	0	0	0	0	0	0	0	0	0	0	0	0	0	0	0	0	0	0	0	0	0	0	0	0	0	0	0	0	0	0
0	0	0	0	0	0	0	0	0	0	0	0	0	0	0	0	0	0	0	0	0.002941	0	0	0	0	0	0	0	0	0	0	0	0	0	0	0.00449539	0	0	0	0	0	0	0	0	0	0	0	0	0	0
0	0	0	0	0	0	0.00839525	0	0	0	0	0	0	0	0	0	0	0	0	0	0	0	0	0	0	0	0	0	0	0	0	0	0	0	0	0	0	0	0	0	0	0	0	0	0	0	0	0	0	0
0	0	0	0	0	0	0.00419762	0	0	0	0	0	0	0	0	0	0	0	0	0	0	0	0	0	0	0	0	0	0	0	0	0	0	0	0	0	0	0	0	0	0	0	0	0	0	0	0	0	0	0
0	0	0	0	0	0	0.0167905	0	0	0	0	0	0	0	0	0	0	0	0	0	0	0	0	0	0	0	0	0	0	0	0	0	0	0	0	0	0	0	0	0	0	0	0	0	0	0	0	0	0	0
0	0	0	0.00587165	0	0	0	0	0	0	0	0	0	0	0	0	0	0	0	0	0	0	0	0	0	0	0	0	0	0	0	0	0	0	0	0	0	0	0	0	0	0	0	0	0	0	0	0	0	0
0	0	0	0	0	0	0	0	0	0	0	0	0	0	0	0	0	0	0	0	0	0	0	0	0	0	0	0	0	0	0	0	0	0	0	0	0	0	0	0	0.00459686	0	0	0	0	0	0	0	0	0
0	0	0	0	0	0	0.00419762	0	0	0	0	0	0	0	0	0	0	0	0	0	0	0	0	0	0	0	0	0	0	0	0	0	0	0	0	0	0	0	0	0	0	0	0	0	0	0	0	0	0	0
0	0	0	0	0	0	0	0	0	0	0	0	0	0	0	0	0	0	0	0	0	0	0	0	0	0	0	0	0	0	0	0	0	0	0	0	0	0	0	0	0	0	0	0	0	0	0	0	0	0
0	0	0	0	0	0	0	0	0	0	0	0	0	0	0	0	0	0	0	0	0	0	0	0	0	0	0	0	0	0	0	0	0	0	0.00434783	0	0	0	0	0	0	0	0	0	0	0	0	0	0	0
0	0	0	0	0	0	0.00419762	0	0	0	0	0	0	0	0	0	0	0	0	0	0	0	0	0	0	0	0	0	0	0	0	0	0	0	0	0	0	0	0	0	0	0	0	0	0	0	0	0	0	0
0	0	0	0	0	0	0	0	0	0	0	0	0	0	0	0	0	0	0	0	0	0	0	0	0	0	0	0	0	0	0	0	0	0	0	0	0	0	0	0	0	0	0	0	0	0	0	0	0	0
0	0	0	0	0	0	0.00419762	0	0	0	0	0	0	0	0	0	0	0	0	0	0	0	0	0	0	0	0	0	0	0	0	0	0	0	0	0	0	0	0	0	0	0	0	0	0	0	0	0	0	0
0	0	0	0	0	0	0.00839525	0	0	0	0	0	0	0	0	0	0	0	0	0	0	0	0	0	0	0	0	0	0	0	0	0	0	0	0	0	0	0	0	0	0	0	0	0	0	0	0	0	0	0
0	0	0	0	0	0	0	0	0	0	0	0	0	0	0	0	0	0	0	0	0	0	0	0	0	0	0	0	0	0	0	0	0	0	0	0.00449539	0	0	0	0	0	0	0	0	0	0	0	0	0	0
0	0	0	0	0	0	0	0	0	0	0	0	0	0	0	0	0	0	0	0	0	0	0	0	0	0	0	0	0	0	0	0	0	0	0	0	0	0	0	0	0	0	0	0	0.00557072	0	0	0	0	0
0	0	0	0	0	0	0	0	0	0	0	0	0	0	0	0	0	0	0	0	0	0	0	0	0	0	0	0	0	0	0	0	0	0	0	0	0	0	0	0	0	0	0	0	0	0	0	0	0	0
0	0	0	0	0	0	0	0	0	0	0	0	0	0	0	0	0	0	0	0	0	0	0	0	0	0	0	0	0	0	0	0	0	0	0	0	0	0	0	0	0	0	0	0	0.00557072	0	0	0	0	0
0	0	0	0	0	0	0	0	0	0	0	0	0	0	0	0	0	0	0	0	0	0	0	0	0	0	0	0	0	0	0	0	0	0	0	0	0	0	0	0	0	0	0	0	0	0	0	0	0	0
0	0	0	0	0	0	0	0	0	0.00476554	0	0	0	0	0	0	0	0	0	0	0	0	0	0	0	0	0	0	0	0	0	0	0	0	0	0	0	0	0	0	0	0	0	0	0	0	0	0	0	0
0	0	0	0	0	0	0	0	0	0	0	0	0	0	0	0	0	0	0	0	0	0	0	0	0	0	0	0	0	0	0	0	0	0	0	0	0	0	0	0	0	0	0	0	0	0	0	0	0	0
0	0	0	0	0	0	0.00419762	0	0	0	0	0	0	0	0	0	0	0	0	0	0	0	0	0	0	0	0	0	0	0	0	0	0	0	0	0	0	0	0	0	0	0	0	0	0.00557072	0	0	0	0	0
0	0	0	0	0	0	0	0	0	0	0	0	0	0	0	0	0	0	0	0	0	0	0	0	0	0	0	0	0	0	0	0	0	0	0	0	0	0	0	0	0	0	0	0	0	0	0	0	0	0
0	0	0	0	0	0	0.00419762	0	0	0	0	0	0	0	0	0	0	0	0	0	0	0	0	0	0	0	0	0	0	0	0	0	0	0	0	0	0	0	0	0	0	0	0	0	0	0	0	0	0	0
0	0	0	0	0	0	0	0	0	0	0	0	0	0	0	0	0	0	0	0	0	0	0	0	0	0	0	0	0	0	0	0	0	0	0	0	0	0	0	0	0	0	0	0	0	0	0	0	0	0
0	0	0	0	0	0	0	0	0	0	0	0	0	0	0	0	0	0	0	0	0	0	0	0	0	0	0	0	0	0	0	0	0	0	0	0	0	0	0	0	0	0	0	0	0	0	0	0	0	0
0	0	0	0	0	0	0	0	0	0	0	0	0	0	0	0	0	0	0	0	0	0	0	0	0	0	0	0	0	0	0	0	0	0	0	0	0	0	0	0	0	0	0	0	0	0	0	0	0	0
0	0	0	0	0	0	0	0	0	0	0	0	0	0	0	0	0	0	0	0	0	0	0	0	0	0	0	0	0	0	0	0	0	0	0	0	0	0	0	0	0	0	0	0	0	0	0	0	0	0
0	0	0	0	0	0	0	0	0	0	0	0	0	0	0	0	0	0	0	0	0	0	0	0	0	0	0	0	0	0	0	0	0	0	0	0	0	0	0	0	0	0	0	0	0	0	0	0	0	0
0	0	0	0	0	0	0	0	0	0	0	0	0	0	0	0	0	0	0	0	0	0	0	0	0	0	0	0	0	0	0	0	0	0	0	0	0	0	0	0	0	0	0	0	0	0	0	0	0	0
0	0	0	0	0	0	0.00419762	0	0	0	0	0	0	0	0	0	0	0	0	0	0	0	0	0	0	0	0	0	0	0	0	0	0	0	0	0	0	0	0	0	0	0	0	0	0	0	0	0	0	0
0	0	0	0	0	0	0.00419762	0	0	0	0	0	0	0	0	0	0	0	0	0	0	0	0	0	0	0	0	0	0	0	0	0	0	0	0	0	0	0	0	0	0	0	0	0	0	0	0	0	0	0
0	0	0	0	0	0	0.00419762	0	0	0	0	0	0	0	0	0	0	0	0	0	0	0	0	0	0	0	0	0	0	0	0	0	0	0	0	0	0	0	0	0	0	0	0	0	0	0	0	0	0	0
0	0	0	0	0	0	0.00419762	0	0	0	0	0	0	0	0	0	0	0	0	0	0	0	0	0	0	0	0	0	0	0	0	0	0	0	0	0	0	0	0	0	0	0	0	0	0	0	0	0	0	0
0	0	0	0	0	0	0.00419762	0	0	0	0	0	0	0	0	0	0	0	0	0	0	0	0	0	0	0	0	0	0	0	0	0	0	0	0	0	0	0	0	0	0	0	0	0	0	0	0	0	0	0
0	0	0	0	0	0	0.00419762	0	0	0	0	0	0	0	0	0	0	0	0	0	0	0	0	0	0	0	0	0	0	0	0	0	0	0	0	0	0	0	0	0	0	0	0	0	0	0	0	0	0	0
0	0	0	0	0	0	0	0	0	0	0	0	0	0	0	0	0	0	0	0	0	0	0	0	0	0	0	0	0	0	0	0	0	0	0	0	0	0	0	0	0	0	0	0	0	0	0	0	0	0
0	0	0	0	0	0	0.00839525	0	0	0	0	0	0	0	0	0	0	0	0	0	0	0	0	0	0	0	0	0	0	0	0	0	0	0	0	0	0	0	0	0	0	0	0	0	0	0	0	0	0	0
0	0	0	0	0	0	0	0	0	0	0	0	0	0	0	0	0	0	0	0	0	0	0	0	0	0	0	0	0	0	0	0	0	0	0	0	0	0	0	0	0	0	0	0	0	0	0	0	0	0
0	0	0	0	0	0	0	0.0074129	0	0	0	0	0	0	0	0	0	0	0	0	0	0	0	0	0	0	0	0	0	0	0	0	0	0	0	0	0	0	0	0	0	0	0	0	0	0	0	0	0	0
0	0	0	0	0	0	0	0	0	0	0	0	0	0	0	0	0	0	0	0	0	0	0	0	0	0	0	0	0	0	0	0	0	0	0	0	0	0	0	0	0	0	0	0	0	0	0	0	0	0
0	0	0	0	0	0	0	0	0	0	0	0	0	0	0	0	0	0	0	0	0	0	0	0	0	0	0	0	0	0	0	0	0	0	0	0	0	0	0	0	0	0	0	0	0	0	0	0	0	0
0	0	0.00644039	0	0	0	0	0	0	0	0	0	0	0	0	0	0	0	0	0	0	0	0	0	0	0	0	0	0	0	0	0	0	0	0	0	0	0	0	0	0	0	0	0	0	0	0	0	0	0
0	0	0	0	0	0	0	0	0	0	0	0	0	0	0	0	0	0	0	0	0	0	0	0	0	0	0	0	0	0	0	0	0	0	0	0	0	0	0	0	0	0	0	0	0	0	0	0	0	0
0	0	0	0	0	0	0	0	0	0	0	0	0	0	0	0	0	0	0	0	0	0	0	0	0	0	0	0	0	0	0	0	0	0	0	0	0	0	0	0	0	0	0	0	0	0	0	0	0	0
0	0	0	0.00587165	0	0	0	0	0	0	0	0	0	0	0	0	0	0	0	0	0	0	0	0	0	0	0	0	0	0	0	0	0	0	0	0	0	0	0	0	0	0	0	0	0	0	0	0	0	0
0	0	0	0	0	0	0	0	0	0	0	0	0	0	0	0	0	0	0	0	0	0	0	0	0	0	0	0	0	0	0	0	0	0	0	0	0	0	0	0	0	0	0	0	0	0	0	0	0	0
0	0	0	0	0	0	0	0	0	0	0	0	0	0	0	0	0	0	0	0	0	0	0	0	0	0	0	0	0	0	0	0	0	0	0	0	0	0	0	0	0	0	0	0	0	0	0	0	0	0
0	0	0	0	0	0	0	0	0	0	0	0	0	0	0	0	0	0	0	0	0	0	0	0	0	0	0	0	0	0	0	0	0	0	0	0	0	0	0	0	0	0	0	0	0.00557072	0	0	0	0	0
0	0	0	0	0	0	0	0	0	0	0	0	0	0	0	0	0	0	0	0	0	0	0	0	0	0	0	0	0	0	0	0	0	0	0	0	0	0	0	0	0	0	0	0	0	0	0	0	0	0
0	0	0	0	0	0	0	0	0	0	0	0	0	0	0	0	0	0	0	0	0	0	0	0	0	0	0	0	0	0	0	0	0	0	0	0	0	0	0	0	0	0	0	0	0	0	0	0	0	0
0	0	0	0	0	0	0	0	0	0	0	0	0	0	0	0	0	0	0	0	0	0	0	0	0	0	0	0	0	0	0	0	0	0	0	0	0	0	0	0	0	0	0	0	0	0	0	0	0	0
0	0	0	0	0	0	0	0	0	0	0	0	0	0	0	0	0	0	0	0	0	0	0	0	0	0	0	0	0	0	0	0	0	0	0	0	0	0	0	0	0	0	0	0	0	0	0	0	0	0
0	0	0	0	0	0	0	0	0	0.00476554	0	0	0	0	0	0	0	0	0	0	0	0	0	0	0	0	0	0	0	0	0	0	0	0	0	0	0	0	0	0	0	0	0	0	0	0	0	0	0	0
0	0	0	0	0	0	0	0	0	0.00476554	0	0	0	0	0	0	0	0	0	0	0	0	0	0	0	0	0	0	0	0	0	0	0	0	0	0	0	0	0	0	0	0	0	0	0	0	0	0	0	0
0	0	0	0	0	0	0	0	0	0.00476554	0	0	0	0	0	0	0	0	0	0	0	0	0	0	0	0	0	0	0	0	0	0	0	0	0	0	0	0	0	0	0	0	0	0	0	0	0	0	0	0
0	0	0	0	0	0	0	0	0	0.00476554	0	0	0	0	0	0	0	0	0	0	0	0	0	0	0	0	0	0	0	0	0	0	0	0	0	0	0	0	0	0	0	0	0	0	0	0	0	0	0	0
0	0	0	0	0	0	0	0	0	0	0	0	0	0	0	0	0	0	0	0	0	0	0	0	0	0	0	0	0	0	0	0	0	0	0	0	0	0	0	0	0	0	0	0	0	0	0	0	0	0
0	0	0	0	0	0	0	0	0	0	0	0	0	0	0	0	0	0	0	0	0	0	0	0	0	0	0	0	0	0	0	0	0	0	0	0	0	0	0	0	0	0	0	0	0	0	0	0	0	0
0	0	0	0	0	0	0	0	0	0	0	0	0	0	0	0	0	0	0	0	0	0	0	0	0	0	0	0	0	0	0	0	0	0	0	0	0	0	0	0	0	0	0	0	0	0	0	0	0	0
0	0	0	0	0	0	0	0	0	0	0	0	0	0	0	0	0	0	0	0	0	0	0	0	0	0	0	0	0	0	0	0	0	0	0	0	0	0	0	0	0	0	0	0	0	0	0	0	0	0
0	0	0	0	0	0	0	0	0	0	0	0	0	0	0	0	0	0	0	0	0	0	0	0	0	0	0	0	0	0	0	0	0	0	0	0	0	0	0	0	0	0	0	0	0	0	0	0	0	0
0	0	0	0	0	0	0	0	0	0	0	0	0	0	0	0	0	0	0	0	0	0	0	0	0	0	0	0	0	0	0	0	0	0	0	0	0	0	0	0	0	0	0	0	0	0	0	0	0	0
0	0	0	0	0	0	0	0	0	0	0	0	0	0	0	0	0	0	0	0	0	0	0	0	0	0	0	0	0	0	0	0	0	0	0	0	0	0	0	0	0	0	0	0	0	0	0	0	0	0
0	0	0	0	0	0	0	0	0	0	0	0	0	0	0	0	0	0	0	0	0	0	0	0	0	0	0	0	0	0	0	0	0	0	0	0	0	0	0	0	0	0	0	0	0	0	0	0	0	0
0	0	0	0	0	0	0	0	0	0	0	0	0	0	0	0	0	0	0	0	0	0	0	0	0	0	0	0	0	0	0	0	0	0	0	0	0	0	0	0	0	0	0	0	0	0	0	0	0	0
0	0	0	0	0	0	0	0	0	0	0	0	0	0	0	0	0	0	0	0	0	0	0	0	0	0	0	0	0	0	0	0	0	0	0	0	0	0	0	0	0	0	0	0	0	0	0	0	0	0
0	0	0	0	0	0	0	0	0	0	0	0	0	0	0	0	0	0	0	0	0	0	0	0	0	0	0	0	0	0	0	0	0	0	0	0	0	0	0	0	0	0	0	0	0	0	0	0	0	0
0	0	0	0	0	0	0	0	0	0	0	0	0	0	0	0	0	0	0	0	0	0	0	0	0	0	0	0	0	0	0	0	0	0	0	0	0	0	0	0	0	0	0	0	0	0	0	0	0	0
0	0	0	0	0	0	0	0	0	0	0	0	0	0	0	0	0	0	0	0	0	0	0	0	0	0	0	0	0	0	0	0	0	0	0	0	0	0	0	0	0	0	0	0	0	0	0	0	0	0
0	0	0	0	0	0	0	0	0	0	0	0	0	0	0	0	0	0	0	0	0	0	0	0	0	0	0	0	0	0	0	0	0	0	0	0	0	0	0	0	0	0	0	0	0	0	0	0	0	0
0	0	0	0	0	0	0	0	0	0	0	0	0	0	0	0	0	0	0	0	0	0	0	0	0	0	0	0	0	0	0	0	0	0	0	0	0	0	0	0	0	0	0	0	0	0	0	0	0	0
0	0	0	0	0	0	0	0	0	0	0	0	0	0	0	0	0	0	0	0	0	0	0	0	0	0	0	0	0	0	0	0	0	0	0	0	0	0	0	0	0	0	0	0	0	0	0	0	0	0
0	0	0	0	0	0	0	0	0	0	0	0	0	0	0	0	0	0	0	0	0	0	0	0	0	0	0	0	0	0	0	0	0	0	0	0	0	0	0	0	0	0	0	0	0	0	0	0	0	0
0	0	0	0	0	0	0	0	0	0	0	0	0	0	0	0	0	0	0	0	0	0	0	0	0	0	0	0	0	0	0	0	0	0	0	0	0	0	0	0	0	0	0	0	0	0	0	0	0	0
0	0	0	0	0	0	0	0	0	0	0	0	0	0	0	0	0	0	0	0	0	0	0	0	0	0	0	0	0	0	0	0	0	0	0	0	0	0	0	0	0	0	0	0	0	0	0	0	0	0
0	0	0	0	0	0	0	0	0	0	0	0	0	0	0	0	0	0	0	0	0	0	0	0	0	0	0	0	0	0	0	0	0	0	0	0	0	0	0	0	0	0	0	0	0	0	0	0	0	0
0	0	0	0	0	0	0	0	0	0	0	0	0	0	0	0	0	0	0	0	0	0	0	0	0	0	0	0	0	0	0	0	0	0	0	0	0	0	0	0	0	0	0	0	0	0	0	0	0	0
0	0	0	0	0	0	0	0	0	0	0	0	0	0	0	0	0	0	0	0	0	0	0	0	0	0	0	0	0	0	0	0	0	0	0	0	0	0	0	0	0	0	0	0	0	0	0	0	0	0
0	0	0	0	0	0	0	0	0	0	0	0	0	0	0	0	0	0	0	0	0	0	0	0	0	0	0	0	0	0	0	0	0	0	0	0	0	0	0	0	0	0	0	0	0	0	0	0	0	0
0	0	0	0	0	0	0	0	0	0	0	0	0	0	0	0	0	0	0	0	0	0	0	0	0	0	0	0	0	0	0	0	0	0	0	0	0	0	0	0	0	0	0	0	0	0	0	0	0	0
0	0	0	0	0	0	0	0	0	0	0	0	0	0	0	0	0	0	0	0	0	0	0	0	0	0	0	0	0	0	0	0	0	0	0	0	0	0	0	0	0	0	0	0	0	0	0	0	0	0
0	0	0	0	0	0	0	0	0	0	0	0	0	0	0	0	0	0	0	0	0	0	0	0	0	0	0	0	0	0	0	0	0	0	0	0	0	0	0	0	0	0	0	0	0	0	0	0	0	0
0	0	0	0	0	0	0	0	0	0	0	0	0	0	0	0	0	0	0	0	0	0	0	0	0	0	0	0	0	0	0	0	0	0	0	0	0	0	0	0	0	0	0	0	0	0	0	0	0	0
0	0	0	0	0	0	0	0	0	0	0	0	0	0	0	0	0	0	0	0	0	0	0	0	0	0	0	0	0	0	0	0	0	0	0	0	0	0	0	0	0	0	0	0	0	0	0	0	0	0
0	0	0	0	0	0	0	0	0	0	0	0	0	0	0	0	0	0	0	0	0	0	0	0	0	0	0	0	0	0	0	0	0	0	0	0	0	0	0	0	0	0	0	0	0	0	0	0	0	0
0	0	0	0	0	0	0	0	0	0	0	0	0	0	0	0	0	0	0	0	0	0	0	0	0	0	0	0	0	0	0	0	0	0	0	0	0	0	0	0	0	0	0	0	0	0	0	0	0	0
0	0	0	0	0	0	0	0	0	0	0	0	0	0	0	0	0	0	0	0	0	0	0	0	0	0	0	0	0	0	0	0	0	0	0	0	0	0	0	0	0	0	0	0	0	0	0	0	0	0
0	0	0	0	0	0	0	0	0	0	0	0	0	0	0	0	0	0	0	0	0	0	0	0	0	0	0	0	0	0	0	0	0	0	0	0	0	0	0	0	0	0	0	0	0	0	0	0	0	0
0	0	0	0	0	0	0	0	0	0	0	0	0	0	0	0	0	0	0	0	0	0	0	0	0	0	0	0	0	0	0	0	0	0	0	0	0	0	0	0	0	0	0	0	0	0	0	0	0	0
0	0	0	0	0	0	0	0	0	0	0	0	0	0	0	0	0	0	0	0	0	0	0	0	0	0	0	0	0	0	0	0	0	0	0.00434783	0	0	0	0	0	0	0	0	0	0	0	0	0	0	0
0	0	0	0	0	0	0.00419762	0	0	0	0	0	0	0	0	0	0	0	0	0	0	0	0	0	0	0	0	0	0	0	0	0	0	0	0	0	0	0	0	0	0	0	0	0	0	0	0	0	0	0
0	0	0	0	0	0	0.00419762	0	0	0	0	0	0	0	0	0	0	0	0	0	0	0	0	0	0	0	0	0	0	0	0	0	0	0	0	0	0	0	0	0	0	0	0	0	0	0	0	0	0	0
0	0	0	0	0	0	0.00419762	0	0	0	0	0	0	0	0	0	0	0	0	0	0	0	0	0	0	0	0	0	0	0	0	0	0	0	0	0	0	0	0	0	0	0	0	0	0	0	0	0	0	0
0	0	0	0	0	0	0.00419762	0	0	0	0	0	0	0	0	0	0	0	0	0	0	0	0	0	0	0	0	0	0	0	0	0	0	0	0	0	0	0	0	0	0	0	0	0	0	0	0	0	0	0
0	0	0	0	0	0	0.00419762	0	0	0	0	0	0	0	0	0	0	0	0	0	0	0	0	0	0	0	0	0	0	0	0	0	0	0	0	0	0	0	0	0	0	0	0	0	0	0	0	0	0	0
0	0	0	0	0	0	0.00419762	0	0	0	0	0	0	0	0	0	0	0	0	0	0	0	0	0	0	0	0	0	0	0	0	0	0	0	0	0	0	0	0	0	0	0	0	0	0	0	0	0	0	0
0	0	0	0	0	0	0.00419762	0	0	0	0	0	0	0	0	0	0	0	0	0	0	0	0	0	0	0	0	0	0	0	0	0	0	0	0	0	0	0	0	0	0	0	0	0	0	0	0	0	0	0
0	0	0	0	0	0	0.00419762	0	0	0	0	0	0	0	0	0	0	0	0	0	0	0	0	0	0	0	0	0	0	0	0	0	0	0	0	0	0	0	0	0	0	0	0	0	0	0	0	0	0	0
0	0	0	0	0	0	0.00419762	0	0	0	0	0	0	0	0	0	0	0	0	0	0	0	0	0	0	0	0	0	0	0	0	0	0	0	0	0	0	0	0	0	0	0	0	0	0	0	0	0	0	0
0	0	0	0	0	0	0.00419762	0	0	0	0	0	0	0	0	0	0	0	0	0	0	0	0	0	0	0	0	0	0	0	0	0	0	0	0	0	0	0	0	0	0	0	0	0	0	0	0	0	0	0
0	0	0	0	0	0	0.00419762	0	0	0	0	0	0	0	0	0	0	0	0	0	0	0	0	0	0	0	0	0	0	0	0	0	0	0	0	0	0	0	0	0	0	0	0	0	0	0	0	0	0	0
0	0	0	0	0	0	0.00419762	0	0	0	0	0	0	0	0	0	0	0	0	0	0	0	0	0	0	0	0	0	0	0	0	0	0	0	0	0	0	0	0	0	0	0	0	0	0	0	0	0	0	0
0	0	0	0	0	0	0.00419762	0	0	0	0	0	0	0	0	0	0	0	0	0	0	0	0	0	0	0	0	0	0	0	0	0	0	0	0	0	0	0	0	0	0	0	0	0	0	0	0	0	0	0
0	0	0	0	0	0	0.00419762	0	0	0	0	0	0	0	0	0	0	0	0	0	0	0	0	0	0	0	0	0	0	0	0	0	0	0	0	0	0	0	0	0	0	0	0	0	0	0	0	0	0	0
0	0	0	0	0	0	0.00419762	0	0	0	0	0	0	0	0	0	0	0	0	0	0	0	0	0	0	0	0	0	0	0	0	0	0	0	0	0	0	0	0	0	0	0	0	0	0	0	0	0	0	0
0	0	0	0	0	0	0.00419762	0	0	0	0	0	0	0	0	0	0	0	0	0	0	0	0	0	0	0	0	0	0	0	0	0	0	0	0	0	0	0	0	0	0	0	0	0	0	0	0	0	0	0
0	0	0	0	0	0	0.00419762	0	0	0	0	0	0	0	0	0	0	0	0	0	0	0	0	0	0	0	0	0	0	0	0	0	0	0	0	0	0	0	0	0	0	0	0	0	0	0	0	0	0	0
0	0	0	0	0	0	0.00419762	0	0	0	0	0	0	0	0	0	0	0	0	0	0	0	0	0	0	0	0	0	0	0	0	0	0	0	0	0	0	0	0	0	0	0	0	0	0	0	0	0	0	0
0	0	0	0	0	0	0.00419762	0	0	0	0	0	0	0	0	0	0	0	0	0	0	0	0	0	0	0	0	0	0	0	0	0	0	0	0	0	0	0	0	0	0	0	0	0	0	0	0	0	0	0
0	0	0	0	0	0	0.00419762	0	0	0	0	0	0	0	0	0	0	0	0	0	0	0	0	0	0	0	0	0	0	0	0	0	0	0	0	0	0	0	0	0	0	0	0	0	0	0	0	0	0	0
0	0	0	0	0	0	0.00419762	0	0	0	0	0	0	0	0	0	0	0	0	0	0	0	0	0	0	0	0	0	0	0	0	0	0	0	0	0	0	0	0	0	0	0	0	0	0	0	0	0	0	0
0	0	0	0	0	0	0.00419762	0	0	0	0	0	0	0	0	0	0	0	0	0	0	0	0	0	0	0	0	0	0	0	0	0	0	0	0	0	0	0	0	0	0	0	0	0	0	0	0	0	0	0
0	0	0	0	0	0	0.00419762	0	0	0	0	0	0	0	0	0	0	0	0	0	0	0	0	0	0	0	0	0	0	0	0	0	0	0	0	0	0	0	0	0	0	0	0	0	0	0	0	0	0	0
0	0	0	0	0	0	0.00419762	0	0	0	0	0	0	0	0	0	0	0	0	0	0	0	0	0	0	0	0	0	0	0	0	0	0	0	0	0	0	0	0	0	0	0	0	0	0	0	0	0	0	0
0	0	0	0	0	0	0.00419762	0	0	0	0	0	0	0	0	0	0	0	0	0	0	0	0	0	0	0	0	0	0	0	0	0	0	0	0	0	0	0	0	0	0	0	0	0	0	0	0	0	0	0
0	0	0	0	0	0	0.00419762	0	0	0	0	0	0	0	0	0	0	0	0	0	0	0	0	0	0	0	0	0	0	0	0	0	0	0	0	0	0	0	0	0	0	0	0	0	0	0	0	0	0	0
0	0	0	0	0	0	0.00419762	0	0	0	0	0	0	0	0	0	0	0	0	0	0	0	0	0	0	0	0	0	0	0	0	0	0	0	0	0	0	0	0	0	0	0	0	0	0	0	0	0	0	0
0	0	0	0	0	0	0.00419762	0	0	0	0	0	0	0	0	0	0	0	0	0	0	0	0	0	0	0	0	0	0	0	0	0	0	0	0	0	0	0	0	0	0	0	0	0	0	0	0	0	0	0
0	0	0	0	0	0	0.00419762	0	0	0	0	0	0	0	0	0	0	0	0	0	0	0	0	0	0	0	0	0	0	0	0	0	0	0	0	0	0	0	0	0	0	0	0	0	0	0	0	0	0	0
0	0	0	0	0	0	0.00419762	0	0	0	0	0	0	0	0	0	0	0	0	0	0	0	0	0	0	0	0	0	0	0	0	0	0	0	0	0	0	0	0	0	0	0	0	0	0	0	0	0	0	0
0	0	0	0	0	0	0.00419762	0	0	0	0	0	0	0	0	0	0	0	0	0	0	0	0	0	0	0	0	0	0	0	0	0	0	0	0	0	0	0	0	0	0	0	0	0	0	0	0	0	0	0
0	0	0	0	0	0	0.00419762	0	0	0	0	0	0	0	0	0	0	0	0	0	0	0	0	0	0	0	0	0	0	0	0	0	0	0	0	0	0	0	0	0	0	0	0	0	0	0	0	0	0	0
0	0	0	0	0	0	0.00419762	0	0	0	0	0	0	0	0	0	0	0	0	0	0	0	0	0	0	0	0	0	0	0	0	0	0	0	0	0	0	0	0	0	0	0	0	0	0	0	0	0	0	0
0	0	0	0	0	0	0.00419762	0	0	0	0	0	0	0	0	0	0	0	0	0	0	0	0	0	0	0	0	0	0	0	0	0	0	0	0	0	0	0	0	0	0	0	0	0	0	0	0	0	0	0
0	0	0	0	0	0	0.00419762	0	0	0	0	0	0	0	0	0	0	0	0	0	0	0	0	0	0	0	0	0	0	0	0	0	0	0	0	0	0	0	0	0	0	0	0	0	0	0	0	0	0	0
0	0	0	0	0	0	0	0	0	0	0	0	0	0	0	0	0	0	0	0	0	0	0	0	0	0	0	0	0	0	0	0	0	0	0	0	0	0	0	0	0	0	0	0	0	0	0	0	0	0
0	0	0	0	0	0	0	0	0	0	0	0	0	0	0	0	0	0	0	0	0	0	0	0	0	0	0	0	0	0	0	0	0	0	0	0	0	0	0	0	0	0	0	0	0	0	0	0	0	0
0	0	0	0	0	0	0	0	0	0	0	0	0	0	0	0	0	0	0	0	0	0	0	0	0	0	0	0	0	0	0	0	0	0	0	0	0	0	0	0	0	0	0	0	0	0	0	0	0	0
0	0	0	0	0	0	0	0	0	0	0	0	0	0	0	0	0	0	0	0	0	0	0	0	0	0	0	0	0	0	0	0	0	0	0	0	0	0	0	0	0	0	0	0	0	0	0	0	0	0
0	0	0	0	0	0	0	0	0	0	0	0	0	0	0	0	0	0	0	0	0	0	0	0	0	0	0	0	0	0	0	0	0	0	0	0	0	0	0	0	0	0	0	0	0	0	0	0	0	0
0	0	0	0	0	0	0	0	0	0	0	0	0	0	0	0	0	0	0	0	0	0	0	0	0	0	0	0	0	0	0	0	0	0	0	0	0	0	0	0	0	0	0	0	0	0	0	0	0	0
0	0	0	0	0	0	0	0	0	0	0	0	0	0	0	0	0	0	0	0	0.002941	0	0	0	0	0	0	0	0	0	0	0	0	0	0	0	0	0	0	0	0	0	0	0	0	0	0	0	0	0
0	0	0	0	0	0	0	0	0	0	0	0	0	0	0	0	0	0	0	0	0	0	0	0	0	0	0	0	0	0	0	0	0	0	0	0	0	0	0	0	0	0	0	0	0	0	0	0	0	0
0	0	0	0	0	0	0	0	0	0	0	0	0	0	0	0	0	0	0	0	0	0	0	0	0	0	0	0	0	0	0	0	0	0	0	0	0	0	0	0	0	0	0	0	0	0	0	0	0	0
0	0	0	0	0	0	0	0	0	0	0	0	0	0	0	0	0	0	0	0	0	0	0	0	0	0	0	0	0	0	0	0	0	0	0	0	0	0	0	0	0	0	0	0	0	0	0	0	0	0
0	0	0	0	0	0	0	0	0	0	0	0	0	0	0	0	0	0	0	0	0	0	0	0	0	0	0	0	0	0	0	0	0	0	0	0	0	0	0	0	0	0	0	0	0	0	0	0	0	0
0	0	0	0	0	0	0	0	0	0	0	0	0	0	0	0	0	0	0	0	0	0	0	0	0	0	0	0	0	0	0	0	0	0	0	0	0	0	0	0	0	0	0	0	0	0	0	0	0	0
0	0	0	0	0	0	0	0	0	0	0	0	0	0	0	0	0	0	0	0	0	0	0	0	0	0	0	0	0	0	0	0	0	0	0	0	0	0	0	0	0	0	0	0	0	0	0	0	0	0
0	0	0	0	0	0	0	0	0	0	0	0	0	0	0	0	0	0	0	0	0	0	0	0	0	0	0	0	0	0	0	0	0	0	0	0	0	0	0	0	0	0	0	0	0	0	0	0	0	0
0	0	0	0	0	0	0	0	0	0	0	0	0	0	0	0	0	0	0	0	0	0	0	0	0	0	0	0	0	0	0	0	0	0	0	0	0	0	0	0	0	0	0	0	0	0	0	0	0	0
0	0	0	0	0	0	0	0	0	0	0	0	0	0	0	0	0	0	0	0	0	0	0	0	0	0	0	0	0	0	0	0	0	0	0	0	0	0	0	0	0	0	0	0	0	0	0	0	0	0
0	0	0	0	0	0	0	0	0	0	0	0	0	0	0	0	0	0	0	0	0	0	0	0	0	0	0	0	0	0	0	0	0	0	0	0	0	0	0	0	0	0	0	0	0	0	0	0	0	0
0	0	0	0	0	0	0	0	0	0	0	0	0	0	0	0	0	0	0	0	0	0	0	0	0	0	0	0	0	0	0	0	0	0	0	0	0	0	0	0	0	0	0	0	0	0	0	0	0	0
0	0	0	0	0	0	0	0	0	0	0	0	0	0	0	0	0	0	0	0	0	0	0	0	0	0	0	0	0	0	0	0	0	0	0	0	0	0	0	0	0	0	0	0	0	0	0	0	0	0
0	0	0	0	0	0	0	0	0	0	0	0	0	0	0	0	0	0	0	0	0	0	0	0	0	0	0	0	0	0	0	0	0	0	0	0	0	0	0	0	0	0	0	0	0	0	0	0	0	0
0	0	0	0	0	0	0	0	0	0	0	0	0	0	0	0	0	0	0	0	0	0	0	0	0	0	0	0	0	0	0	0	0	0	0	0	0	0	0	0	0	0	0	0	0	0	0	0	0	0
0	0	0	0	0	0	0	0	0	0	0	0	0	0	0	0	0	0	0	0	0	0	0	0	0	0	0	0	0	0	0	0	0	0	0	0	0	0	0	0	0	0	0	0	0	0	0	0	0	0
0	0	0	0	0	0	0	0	0	0	0	0	0	0	0	0	0	0	0	0	0	0	0	0	0	0	0	0	0	0	0	0	0	0	0	0	0	0	0	0	0	0	0	0	0	0	0	0	0	0
0	0	0	0	0	0	0	0	0	0	0	0	0	0	0	0	0	0	0	0	0	0	0	0	0	0	0	0	0	0	0	0	0	0	0	0	0	0	0	0	0	0	0	0	0	0	0	0	0	0
0	0	0	0	0	0	0	0	0	0	0	0	0	0	0	0	0	0	0	0	0	0	0	0	0	0	0	0	0	0	0	0	0	0	0	0	0	0	0	0	0	0	0	0	0	0	0	0	0	0
0	0	0	0	0	0	0	0	0	0	0	0	0	0	0	0	0	0	0	0	0	0	0	0	0	0	0	0	0	0	0	0	0	0	0	0	0	0	0	0	0	0	0	0	0	0	0	0	0	0
0	0	0	0	0	0	0	0	0	0	0	0	0	0	0	0	0	0	0	0	0	0	0	0	0	0	0	0	0	0	0	0	0	0	0	0	0	0	0	0	0	0	0	0	0	0	0	0	0	0
0	0	0	0	0	0	0	0	0	0	0	0	0	0	0	0	0	0	0	0	0	0	0	0	0	0	0	0	0	0	0	0	0	0	0	0	0	0	0	0	0	0	0	0	0	0	0	0	0	0
0	0	0	0	0	0	0	0	0	0	0	0	0	0	0	0	0	0	0	0	0	0	0	0	0	0	0	0	0	0	0	0	0	0	0	0	0	0	0	0	0	0	0	0	0	0	0	0	0	0
0	0	0	0	0	0	0	0	0	0	0	0	0	0	0	0	0	0	0	0	0	0	0	0	0	0	0	0	0	0	0	0	0	0	0	0	0	0	0	0	0	0	0	0	0	0	0	0	0	0
0	0	0	0	0	0	0	0	0	0	0	0	0	0	0	0	0	0	0	0	0	0	0	0	0	0	0	0	0	0	0	0	0	0	0	0	0	0	0	0	0	0	0	0	0	0	0	0	0	0
0	0	0	0	0	0	0	0	0	0	0	0	0	0	0	0	0	0	0	0	0	0	0	0	0	0	0	0	0	0	0	0	0	0	0	0	0	0	0	0	0	0	0	0	0	0	0	0	0	0
0	0	0	0	0	0	0	0	0	0	0	0	0	0	0	0	0	0	0	0	0	0	0	0	0	0	0	0	0	0	0	0	0	0	0	0	0	0	0	0	0	0	0	0	0	0	0	0	0	0
0	0	0	0	0	0	0	0	0	0	0	0	0	0	0	0	0	0	0	0	0	0	0	0	0	0	0	0	0	0	0	0	0	0	0	0	0	0	0	0	0	0	0	0	0	0	0	0	0	0
0	0	0	0	0	0	0	0	0	0	0	0	0	0	0	0	0	0	0	0	0	0	0	0	0	0	0	0	0	0	0	0	0	0	0	0	0	0	0	0	0	0	0	0	0	0	0	0	0	0
0	0	0	0	0	0	0	0	0	0	0	0	0	0	0	0	0	0	0	0	0	0	0	0	0	0	0	0	0	0	0	0	0	0	0	0	0	0	0	0	0	0	0	0	0	0	0	0	0	0
0	0	0	0	0	0	0	0	0	0	0	0	0	0	0	0	0	0	0	0	0	0	0	0	0	0	0	0	0	0	0	0	0	0	0	0	0	0	0	0	0	0	0	0	0	0	0	0	0	0
0	0	0	0	0	0	0	0	0	0	0	0	0	0	0	0	0	0	0	0	0	0	0	0	0	0	0	0	0	0	0	0	0	0	0	0	0	0	0	0	0	0	0	0	0	0	0	0	0	0
0	0	0	0	0	0	0	0	0	0	0	0	0	0	0	0	0	0	0	0	0	0	0	0	0	0	0	0	0	0	0	0	0	0	0	0	0	0	0	0	0	0	0	0	0	0	0	0	0	0
0	0	0	0	0	0	0	0	0	0	0	0	0	0	0	0	0	0	0	0	0	0	0	0	0	0	0	0	0	0	0	0	0	0	0	0	0	0	0	0	0	0	0	0	0	0	0	0	0	0
0	0	0	0	0	0	0	0	0	0	0	0	0	0	0	0	0	0	0	0	0	0	0	0	0	0	0	0	0	0	0	0	0	0	0	0	0	0	0	0	0	0	0	0	0	0	0	0	0	0
0	0	0	0	0	0	0	0	0	0	0	0	0	0	0	0	0	0	0	0	0	0	0	0	0	0	0	0	0	0	0	0	0	0	0	0	0	0	0	0	0	0	0	0	0	0	0	0	0	0
0	0	0	0	0	0	0	0	0	0	0	0	0	0	0	0	0	0	0	0	0	0	0	0	0	0	0	0	0	0	0	0	0	0	0	0	0	0	0	0	0	0	0	0	0	0	0	0	0	0
0	0	0	0	0	0	0	0	0	0	0	0	0	0	0	0	0	0	0	0	0	0	0	0	0	0	0	0	0	0	0	0	0	0	0	0	0	0	0	0	0	0	0	0	0	0	0	0	0	0
0	0	0	0	0	0	0	0	0	0	0	0	0	0	0	0	0	0	0	0	0	0	0	0	0	0	0	0	0	0	0	0	0	0	0	0	0	0	0	0	0	0	0	0	0	0	0	0	0	0
0	0	0	0	0	0	0	0	0	0	0	0	0	0	0	0	0	0	0	0	0	0	0	0	0	0	0	0	0	0	0	0	0	0	0	0	0	0	0	0	0	0	0	0	0	0	0	0	0	0
0	0	0	0	0	0	0	0	0	0	0	0	0	0	0	0	0	0	0	0	0	0	0	0	0	0	0	0	0	0	0	0	0	0	0	0	0	0	0	0	0	0	0	0	0	0	0	0	0	0
0	0	0	0	0	0	0	0	0	0	0	0	0	0	0	0	0	0	0	0	0	0	0	0	0	0	0	0	0	0	0	0	0	0	0	0	0	0	0	0	0	0	0	0	0	0	0	0	0	0
0	0	0	0	0	0	0	0	0	0	0	0	0	0	0	0	0	0	0	0	0	0	0	0	0	0	0	0	0	0	0	0	0	0	0	0	0	0	0	0	0	0	0	0	0	0	0	0	0	0
0	0	0	0	0	0	0	0	0	0	0	0	0	0	0	0	0	0	0	0	0	0	0	0	0	0	0	0	0	0	0	0	0	0	0	0	0	0	0	0	0	0	0	0	0	0	0	0	0	0
0	0	0	0	0	0	0	0	0	0	0	0	0	0	0	0	0	0	0	0	0	0	0	0	0	0	0	0	0	0	0	0	0	0	0	0	0	0	0	0	0	0	0	0	0	0	0	0	0	0
0	0	0	0	0	0	0	0	0	0	0	0	0	0	0	0	0	0	0	0	0	0	0	0	0	0	0	0	0	0	0	0	0	0	0	0	0	0	0	0	0	0	0	0	0	0	0	0	0	0
0	0	0	0	0	0	0	0	0	0	0	0	0	0	0	0	0	0	0	0	0	0	0	0	0	0	0	0	0	0	0	0	0	0	0	0	0	0	0	0	0	0	0	0	0	0	0	0	0	0
0	0	0	0	0	0	0	0	0	0	0	0	0	0	0	0	0	0	0	0	0	0	0	0	0	0	0	0	0	0	0	0	0	0	0	0	0	0	0	0	0	0	0	0	0	0	0	0	0	0
0	0	0	0	0	0	0	0	0	0	0	0	0	0	0	0	0	0	0	0	0	0	0	0	0	0	0	0	0	0	0	0	0	0	0	0	0	0	0	0	0	0	0	0	0	0	0	0	0	0
0	0	0	0	0	0	0	0	0	0	0	0	0	0	0	0	0	0	0	0	0	0	0	0	0	0	0	0	0	0	0	0	0	0	0	0	0	0	0	0	0	0	0	0	0	0	0	0	0	0
0	0	0	0	0	0	0	0	0	0	0	0	0	0	0	0	0	0	0	0	0	0	0	0	0	0	0	0	0	0	0	0	0	0	0	0	0	0	0	0	0	0	0	0	0	0	0	0	0	0
0	0	0	0	0	0	0	0	0	0	0	0	0	0	0	0	0	0	0	0	0	0	0	0	0	0	0	0	0	0	0	0	0	0	0	0	0	0	0	0	0	0	0	0	0	0	0	0	0	0
0	0	0	0	0	0	0	0	0	0	0	0	0	0	0	0	0	0	0	0	0	0	0	0	0	0	0	0	0	0	0	0	0	0	0	0	0	0	0	0	0	0	0	0	0	0	0	0	0	0
0	0	0	0	0	0	0	0	0	0	0	0	0	0	0	0	0	0	0	0	0	0	0	0	0	0	0	0	0	0	0	0	0	0	0	0	0	0	0	0	0	0	0	0	0	0	0	0	0	0
0	0	0	0	0	0	0	0	0	0	0	0	0	0	0	0	0	0	0	0	0	0	0	0	0	0	0	0	0	0	0	0	0	0	0	0	0	0	0	0	0	0	0	0	0	0	0	0	0	0
0	0	0	0	0	0	0	0	0	0	0	0	0	0	0	0	0	0	0	0	0	0	0	0	0	0	0	0	0	0	0	0	0	0	0	0	0	0	0	0	0	0	0	0	0	0	0	0	0	0
0	0	0	0	0	0	0	0	0	0	0	0	0	0	0	0	0	0	0	0	0	0	0	0	0	0	0	0	0	0	0	0	0	0	0	0	0	0	0	0	0	0	0	0	0	0	0	0	0	0
0	0	0	0	0	0	0	0	0	0	0	0	0	0	0	0	0	0	0	0	0	0	0	0	0	0	0	0	0	0	0	0	0	0	0	0	0	0	0	0	0	0	0	0	0	0	0	0	0	0
0	0	0	0	0	0	0	0	0	0	0	0	0	0	0	0	0	0	0	0	0	0	0	0	0	0	0	0	0	0	0	0	0	0	0	0	0	0	0	0	0	0	0	0	0	0	0	0	0	0
0	0	0	0	0	0	0	0	0	0	0	0	0	0	0	0	0	0	0	0	0	0	0	0	0	0	0	0	0	0	0	0	0	0	0	0	0	0	0	0	0	0	0	0	0	0	0	0	0	0
0	0	0	0	0	0	0	0	0	0	0	0	0	0	0	0	0	0	0	0	0	0	0	0	0	0	0	0	0	0	0	0	0	0	0	0	0	0	0	0	0	0	0	0	0	0	0	0	0	0
0	0	0	0	0	0	0	0	0	0	0	0	0	0	0	0	0	0	0	0	0	0	0	0	0	0	0	0	0	0	0	0	0	0	0	0	0	0	0	0	0	0	0	0	0	0	0	0	0	0
0	0	0	0	0	0	0	0	0	0	0	0	0	0	0	0	0	0	0	0	0	0	0	0	0	0	0	0	0	0	0	0	0	0	0	0	0	0	0	0	0	0	0	0	0	0	0	0	0	0
0	0	0	0	0	0	0	0	0	0	0	0	0	0	0	0	0	0	0	0	0	0	0	0	0	0	0	0	0	0	0	0	0	0	0	0	0	0	0	0	0	0	0	0	0	0	0	0	0	0
0	0	0	0	0	0	0	0	0	0	0	0	0	0	0	0	0	0	0	0	0	0	0	0	0	0	0	0	0	0	0	0	0	0	0	0	0	0	0	0	0	0	0	0	0	0	0	0	0	0
0	0	0	0	0	0	0	0	0	0	0	0	0	0	0	0	0	0	0	0	0	0	0	0	0	0	0	0	0	0	0	0	0	0	0	0	0	0	0	0	0	0	0	0	0	0	0	0	0	0
0	0	0	0	0	0	0	0	0	0	0	0	0	0	0	0	0	0	0	0	0	0	0	0	0	0	0	0	0	0	0	0	0	0	0	0	0	0	0	0	0	0	0	0	0	0	0	0	0	0
0	0	0	0	0	0	0	0	0	0	0	0	0	0	0	0	0	0	0	0	0	0	0	0	0	0	0	0	0	0	0	0	0	0	0	0	0	0	0	0	0	0	0	0	0	0	0	0	0	0
0	0	0	0	0	0	0	0	0	0	0	0	0	0	0	0	0	0	0	0	0	0	0	0	0	0	0	0	0	0	0	0	0	0	0	0	0	0	0	0	0	0	0	0	0	0	0	0	0	0
0	0	0	0	0	0	0	0	0	0	0	0	0	0	0	0	0	0	0	0	0	0	0	0	0	0	0	0	0	0	0	0	0	0	0	0	0	0	0	0	0	0	0	0	0	0	0	0	0	0
0	0	0	0	0	0	0	0	0	0	0	0	0	0	0	0	0	0	0	0	0	0	0	0	0	0	0	0	0	0	0	0	0	0	0	0	0	0	0	0	0	0	0	0	0	0	0	0	0	0
0	0	0	0	0	0	0	0	0	0	0	0	0	0	0	0	0	0	0	0	0	0	0	0	0	0	0	0	0	0	0	0	0	0	0	0	0	0	0	0	0	0	0	0	0	0	0	0	0	0
0	0	0	0	0	0	0	0	0	0	0	0	0	0	0	0	0	0	0	0	0	0	0	0	0	0	0	0	0	0	0	0	0	0	0	0	0	0	0	0	0	0	0	0	0	0	0	0	0	0
0	0	0	0	0	0	0	0	0	0	0	0	0	0	0	0	0	0	0	0	0	0	0	0	0	0	0	0	0	0	0	0	0	0	0	0	0	0	0	0	0	0	0	0	0	0	0	0	0	0
0	0	0	0	0	0	0	0	0	0	0	0	0	0	0	0	0	0	0	0	0	0	0	0	0	0	0	0	0	0	0	0	0	0	0	0	0	0	0	0	0	0	0	0	0	0	0	0	0	0
0	0	0	0	0	0	0	0	0	0	0	0	0	0	0	0	0	0	0	0	0	0	0	0	0	0	0	0	0	0	0	0	0	0	0	0	0	0	0	0	0	0	0	0	0	0	0	0	0	0
0	0	0	0	0	0	0	0	0	0	0	0	0	0	0	0	0	0	0	0	0	0	0	0	0	0	0	0	0	0	0	0	0	0	0	0	0	0	0	0	0	0	0	0	0	0	0	0	0	0
0	0	0	0	0	0	0	0	0	0	0	0	0	0	0	0	0	0	0	0	0	0	0	0	0	0	0	0	0	0	0	0	0	0	0	0	0	0	0	0	0	0	0	0	0	0	0	0	0	0
0	0	0	0	0	0	0	0	0	0	0	0	0	0	0	0	0	0	0	0	0	0	0	0	0	0	0	0	0	0	0	0	0	0	0	0	0	0	0	0	0	0	0	0	0	0	0	0	0	0
0	0	0	0	0	0	0	0	0	0	0	0	0	0	0	0	0	0	0	0	0	0	0	0	0	0	0	0	0	0	0	0	0	0	0	0	0	0	0	0	0	0	0	0	0	0	0	0	0	0
0	0	0	0	0	0	0	0	0	0	0	0	0	0	0	0	0	0	0	0	0	0	0	0	0	0	0	0	0	0	0	0	0	0	0	0	0	0	0	0	0	0	0	0	0	0	0	0	0	0
0	0	0	0	0	0	0	0	0	0	0	0	0	0	0	0	0	0	0	0	0	0	0	0	0	0	0	0	0	0	0	0	0	0	0	0	0	0	0	0	0	0	0	0	0	0	0	0	0	0
0	0	0	0	0	0	0	0	0	0	0	0	0	0	0	0	0	0	0	0	0	0	0	0	0	0	0	0	0	0	0	0	0	0	0	0	0	0	0	0	0	0	0	0	0	0	0	0	0	0
0	0	0	0	0	0	0	0	0	0	0	0	0	0	0	0	0	0	0	0	0	0	0	0	0	0	0	0	0	0	0	0	0	0	0	0	0	0	0	0	0	0	0	0	0	0	0	0	0	0
0	0	0	0	0	0	0	0	0	0	0	0	0	0	0	0	0	0	0	0	0	0	0	0	0	0	0	0	0	0	0	0	0	0	0	0	0	0	0	0	0	0	0	0	0	0	0	0	0	0
0	0	0	0	0	0	0	0	0	0	0	0	0	0	0	0	0	0	0	0	0	0	0	0	0	0	0	0	0	0	0	0	0	0	0	0	0	0	0	0	0	0	0	0	0	0	0	0	0	0
0	0	0	0	0	0	0	0	0	0	0	0	0	0	0	0	0	0	0	0	0	0	0	0	0	0	0	0	0	0	0	0	0	0	0	0	0	0	0	0	0	0	0	0	0	0	0	0	0	0
0	0	0	0	0	0	0	0	0	0	0	0	0	0	0	0	0	0	0	0	0	0	0	0	0	0	0	0	0	0	0	0	0	0	0	0	0	0	0	0	0	0	0	0	0	0	0	0	0	0
0	0	0	0	0	0	0	0	0	0	0	0	0	0	0	0	0	0	0	0	0	0	0	0	0	0	0	0	0	0	0	0	0	0	0	0	0	0	0	0	0	0	0	0	0	0	0	0	0	0
0	0	0	0	0	0	0	0	0	0	0	0	0	0	0	0	0	0	0	0	0	0	0	0	0	0	0	0	0	0	0	0	0	0	0	0	0	0	0	0	0	0	0	0	0	0	0	0	0	0
0	0	0	0	0	0	0	0	0	0	0	0	0	0	0	0	0	0	0	0	0	0	0	0	0	0	0	0	0	0	0	0	0	0	0	0	0	0	0	0	0	0	0	0	0	0	0	0	0	0
0	0	0	0	0	0	0	0	0	0	0	0	0	0	0	0	0	0	0	0	0	0	0	0	0	0	0	0	0	0	0	0	0	0	0	0	0	0	0	0	0	0	0	0	0	0	0	0	0	0
0	0	0	0	0	0	0	0	0	0	0	0	0	0	0	0	0	0	0	0	0	0	0	0	0	0	0	0	0	0	0	0	0	0	0	0	0	0	0	0	0	0	0	0	0	0	0	0	0	0
0	0	0	0	0	0	0	0	0	0	0	0	0	0	0	0	0	0	0	0	0	0	0	0	0	0	0	0	0	0	0	0	0	0	0	0	0	0	0	0	0	0	0	0	0	0	0	0	0	0
0	0	0	0	0	0	0	0	0	0	0	0	0	0	0	0	0	0	0	0	0	0	0	0	0	0	0	0	0	0	0	0	0	0	0	0	0	0	0	0	0	0	0	0	0	0	0	0	0	0
0	0	0	0	0	0	0	0	0	0	0	0	0	0	0	0	0	0	0	0	0	0	0	0	0	0	0	0	0	0	0	0	0	0	0	0	0	0	0	0	0	0	0	0	0	0	0	0	0	0
0	0	0	0	0	0	0	0	0	0	0	0	0	0	0	0	0	0	0	0	0	0	0	0	0	0	0	0	0	0	0	0	0	0	0	0	0	0	0	0	0	0	0	0	0	0	0	0	0	0
0	0	0	0	0	0	0	0	0	0	0	0	0	0	0	0	0	0	0	0	0	0	0	0	0	0	0	0	0	0	0	0	0	0	0	0	0	0	0	0	0	0	0	0	0	0	0	0	0	0
0	0	0	0	0	0	0	0	0	0	0	0	0	0	0	0	0	0	0	0	0	0	0	0	0	0	0	0	0	0	0	0	0	0	0	0	0	0	0	0	0	0	0	0	0	0	0	0	0	0
0	0	0	0	0	0	0	0	0	0	0	0	0	0	0	0	0	0	0	0	0	0	0	0	0	0	0	0	0	0	0	0	0	0	0	0	0	0	0	0	0	0	0	0	0	0	0	0	0	0
0	0	0	0	0	0	0	0	0	0	0	0	0	0	0	0	0	0	0	0	0	0	0	0	0	0	0	0	0	0	0	0	0	0	0	0	0	0	0	0	0	0	0	0	0	0	0	0	0	0
0	0	0	0	0	0	0	0	0	0	0	0	0	0	0	0	0	0	0	0	0	0	0	0	0	0	0	0	0	0	0	0	0	0	0	0	0	0	0	0	0	0	0	0	0	0	0	0	0	0
0	0	0	0	0	0	0	0	0	0	0	0	0	0	0	0	0	0	0	0	0	0	0	0	0	0	0	0	0	0	0	0	0	0	0	0	0	0	0	0	0	0	0	0	0	0	0	0	0	0
0	0	0	0	0	0	0	0	0	0	0	0	0	0	0	0	0	0	0	0	0	0	0	0	0	0	0	0	0	0	0	0	0	0	0	0	0	0	0	0	0	0	0	0	0	0	0	0	0	0
0	0	0	0	0	0	0	0	0	0	0	0	0	0	0	0	0	0	0	0	0	0	0	0	0	0	0	0	0	0	0	0	0	0	0	0	0	0	0	0	0	0	0	0	0	0	0	0	0	0
0	0	0	0	0	0	0	0	0	0	0	0	0	0	0	0	0	0	0	0	0	0	0	0	0	0	0	0	0	0	0	0	0	0	0	0	0	0	0	0	0	0	0	0	0	0	0	0	0	0
0	0	0	0	0	0	0	0	0	0	0	0	0	0	0	0	0	0	0	0	0	0	0	0	0	0	0	0	0	0	0	0	0	0	0	0	0	0	0	0	0	0	0	0	0	0	0	0	0	0
0	0	0	0	0	0	0	0	0	0	0	0	0	0	0	0	0	0	0	0	0	0	0	0	0	0	0	0	0	0	0	0	0	0	0	0	0	0	0	0	0	0	0	0	0	0	0	0	0	0
0	0	0	0	0	0	0	0	0	0	0	0	0	0	0	0	0	0	0	0	0	0	0	0	0	0	0	0	0	0	0	0	0	0	0	0	0	0	0	0	0	0	0	0	0	0	0	0	0	0
0	0	0	0	0	0	0	0	0	0	0	0	0	0	0	0	0	0	0	0	0	0	0	0	0	0	0	0	0	0	0	0	0	0	0	0	0	0	0	0	0	0	0	0	0	0	0	0	0	0
0	0	0	0	0	0	0	0	0	0	0	0	0	0	0	0	0	0	0	0	0	0	0	0	0	0	0	0	0	0	0	0	0	0	0	0	0	0	0	0	0	0	0	0	0	0	0	0	0	0
0	0	0	0	0	0	0	0	0	0	0	0	0	0	0	0	0	0	0	0	0	0	0	0	0	0	0	0	0	0	0	0	0	0	0	0	0	0	0	0	0	0	0	0	0	0	0	0	0	0
0	0	0	0	0	0	0	0	0	0	0	0	0	0	0	0	0	0	0	0	0	0	0	0	0	0	0	0	0	0	0	0	0	0	0	0	0	0	0	0	0	0	0	0	0	0	0	0	0	0
0	0	0	0	0	0	0	0	0	0	0	0	0	0	0	0	0	0	0	0	0	0	0	0	0	0	0	0	0	0	0	0	0	0	0	0	0	0	0	0	0	0	0	0	0	0	0	0	0	0
0	0	0	0	0	0	0	0	0	0	0	0	0	0	0	0	0	0	0	0	0	0	0	0	0	0	0	0	0	0	0	0	0	0	0	0	0	0	0	0	0	0	0	0	0	0	0	0	0	0
0	0	0	0	0	0	0	0	0	0	0	0	0	0	0	0	0	0	0	0	0	0	0	0	0	0	0	0	0	0	0	0	0	0	0	0	0	0	0	0	0	0	0	0	0	0	0	0	0	0
0	0	0	0	0	0	0	0	0	0	0	0	0	0	0	0	0	0	0	0	0	0	0	0	0	0	0	0	0	0	0	0	0	0	0	0	0	0	0	0	0	0	0	0	0	0	0	0	0	0
0	0	0	0	0	0	0	0	0	0	0	0	0	0	0	0	0	0	0	0	0	0	0	0	0	0	0	0	0	0	0	0	0	0	0	0	0	0	0	0	0	0	0	0	0	0	0	0	0	0
0	0	0	0	0	0	0	0	0	0	0	0	0	0	0	0	0	0	0	0	0	0	0	0	0	0	0	0	0	0	0	0	0	0	0	0	0	0	0	0	0	0	0	0	0	0	0	0	0	0
0	0	0	0	0	0	0	0	0	0	0	0	0	0	0	0	0	0	0	0	0	0	0	0	0	0	0	0	0	0	0	0	0	0	0	0	0	0	0	0	0	0	0	0	0	0	0	0	0	0
0	0	0	0	0	0	0	0	0	0	0	0	0	0	0	0	0	0	0	0	0	0	0	0	0	0	0	0	0	0	0	0	0	0	0	0	0	0	0	0	0	0	0	0	0	0	0	0	0	0
0	0	0	0	0	0	0	0	0	0	0	0	0	0	0	0	0	0	0	0	0	0	0	0	0	0	0	0	0	0	0	0	0	0	0	0	0	0	0	0	0	0	0	0	0	0	0	0	0	0
0	0	0	0	0	0	0	0	0	0	0	0	0	0	0	0	0	0	0	0	0	0	0	0	0	0	0	0	0	0	0	0	0	0	0	0	0	0	0	0	0	0	0	0	0	0	0	0	0	0
0	0	0	0	0	0	0	0	0	0	0	0	0	0	0	0	0	0	0	0	0	0	0	0	0	0	0	0	0	0	0	0	0	0	0	0	0	0	0	0	0	0	0	0	0	0	0	0	0	0
0	0	0	0	0	0	0	0	0	0	0	0	0	0	0	0	0	0	0	0	0	0	0	0	0	0	0	0	0	0	0	0	0	0	0	0	0	0	0	0	0	0	0	0	0	0	0	0	0	0
0	0	0	0	0	0	0	0	0	0	0	0	0	0	0	0	0	0	0	0	0	0	0	0	0	0	0	0	0	0	0	0	0	0	0	0	0	0	0	0	0	0	0	0	0	0	0	0	0	0
0	0	0	0	0	0	0	0	0	0	0	0	0	0	0	0	0	0	0	0	0	0	0	0	0	0	0	0	0	0	0	0	0	0	0	0	0	0	0	0	0	0	0	0	0	0	0	0	0	0
0	0	0	0	0	0	0	0	0	0	0	0	0	0	0	0	0	0	0	0	0	0	0	0	0	0	0	0	0	0	0	0	0	0	0	0	0	0	0	0	0	0	0	0	0	0	0	0	0	0
0	0	0	0	0	0	0	0	0	0	0	0	0	0	0	0	0	0	0	0	0	0	0	0	0	0	0	0	0	0	0	0	0	0	0	0	0	0	0	0	0	0	0	0	0	0	0	0	0	0
0	0	0	0	0	0	0	0	0	0	0	0	0	0	0	0	0	0	0	0	0	0	0	0	0	0	0	0	0	0	0	0	0	0	0	0	0	0	0	0	0	0	0	0	0	0	0	0	0	0
0	0	0	0	0	0	0	0	0	0	0	0	0	0	0	0	0	0	0	0	0	0	0	0	0	0	0	0	0	0	0	0	0	0	0	0	0	0	0	0	0	0	0	0	0	0	0	0	0	0
0	0	0	0	0	0	0	0	0	0	0	0	0	0	0	0	0	0	0	0	0	0	0	0	0	0	0	0	0	0	0	0	0	0	0	0	0	0	0	0	0	0	0	0	0	0	0	0	0	0
0	0	0	0	0	0	0	0	0	0	0	0	0	0	0	0	0	0	0	0	0	0	0	0	0	0	0	0	0	0	0	0	0	0	0	0	0	0	0	0	0	0	0	0	0	0	0	0	0	0
0	0	0	0	0	0	0	0	0	0	0	0	0	0	0	0	0	0	0	0	0	0	0	0	0	0	0	0	0	0	0	0	0	0	0	0	0	0	0	0	0	0	0	0	0	0	0	0	0	0
0	0	0	0	0	0	0	0	0	0	0	0	0	0	0	0	0	0	0	0	0	0	0	0	0	0	0	0	0	0	0	0	0	0	0	0	0	0	0	0	0	0	0	0	0	0	0	0	0	0
0	0	0	0	0	0	0	0	0	0	0	0	0	0	0	0	0	0	0	0	0	0	0	0	0	0	0	0	0	0	0	0	0	0	0	0	0	0	0	0	0	0	0	0	0	0	0	0	0	0
0	0	0	0	0	0	0	0	0	0	0	0	0	0	0	0	0	0	0	0	0	0	0	0	0	0	0	0	0	0	0	0	0	0	0	0	0	0	0	0	0	0	0	0	0	0	0	0	0	0
0	0	0	0	0	0	0	0	0	0	0	0	0	0	0	0	0	0	0	0	0	0	0	0	0	0	0	0	0	0	0	0	0	0	0	0	0	0	0	0	0	0	0	0	0	0	0	0	0	0
0	0	0	0	0	0	0	0	0	0	0	0	0	0	0	0	0	0	0	0	0	0	0	0	0	0	0	0	0	0	0	0	0	0	0	0	0	0	0	0	0	0	0	0	0	0	0	0	0	0
0	0	0	0	0	0	0	0	0	0	0	0	0	0	0	0	0	0	0	0	0	0	0	0	0	0	0	0	0	0	0	0	0	0	0	0	0	0	0	0	0	0	0	0	0	0	0	0	0	0
0	0	0	0	0	0	0	0	0	0	0	0	0	0	0	0	0	0	0	0	0	0	0	0	0	0	0	0	0	0	0	0	0	0	0	0	0	0	0	0	0	0	0	0	0	0	0	0	0	0
0	0	0	0	0	0	0	0	0	0	0	0	0	0	0	0	0	0	0	0	0	0	0	0	0	0	0	0	0	0	0	0	0	0	0	0	0	0	0	0	0	0	0	0	0	0	0	0	0	0
0	0	0	0	0	0	0	0	0	0	0	0	0	0	0	0	0	0	0	0	0	0	0	0	0	0	0	0	0	0	0	0	0	0	0	0	0	0	0	0	0	0	0	0	0	0	0	0	0	0
0	0	0	0	0	0	0	0	0	0	0	0	0	0	0	0	0	0	0	0	0	0	0	0	0	0	0	0	0	0	0	0	0	0	0	0	0	0	0	0	0	0	0	0	0	0	0	0	0	0
0	0	0	0	0	0	0	0	0	0	0	0	0	0	0	0	0	0	0	0	0	0	0	0	0	0	0	0	0	0	0	0	0	0	0	0	0	0	0	0	0	0	0	0	0	0	0	0	0	0
0	0	0	0	0	0	0	0	0	0	0	0	0	0	0	0	0	0	0	0	0	0	0	0	0	0	0	0	0	0	0	0	0	0	0	0	0	0	0	0	0	0	0	0	0	0	0	0	0	0
0	0	0	0	0	0	0	0	0	0	0	0	0	0	0	0	0	0	0	0	0	0	0	0	0	0	0	0	0	0	0	0	0	0	0	0	0	0	0	0	0	0	0	0	0	0	0	0	0	0
0	0	0	0	0	0	0	0	0	0	0	0	0	0	0	0	0	0	0	0	0	0	0	0	0	0	0	0	0	0	0	0	0	0	0	0	0	0	0	0	0	0	0	0	0	0	0	0	0	0
0	0	0	0	0	0	0	0	0	0	0	0	0	0	0	0	0	0	0	0	0	0	0	0	0	0	0	0	0	0	0	0	0	0	0	0	0	0	0	0	0	0	0	0	0	0	0	0	0	0
0	0	0	0	0	0	0	0	0	0	0	0	0	0	0	0	0	0	0	0	0	0	0	0	0	0	0	0	0	0	0	0	0	0	0	0	0	0	0	0	0	0	0	0	0	0	0	0	0	0
0	0	0	0	0	0	0	0	0	0	0	0	0	0	0	0	0	0	0	0	0	0	0	0	0	0	0	0	0	0	0	0	0	0	0	0	0	0	0	0	0	0	0	0	0	0	0	0	0	0
0	0	0	0	0	0	0	0	0	0	0	0	0	0	0	0	0	0	0	0	0	0	0	0	0	0	0	0	0	0	0	0	0	0	0	0	0	0	0	0	0	0	0	0	0	0	0	0	0	0
0	0	0	0	0	0	0	0	0	0	0	0	0	0	0	0	0	0	0	0	0	0	0	0	0	0	0	0	0	0	0	0	0	0	0	0	0	0	0	0	0	0	0	0	0	0	0	0	0	0
0	0	0	0	0	0	0	0	0	0	0	0	0	0	0	0	0	0	0	0	0	0	0	0	0	0	0	0	0	0	0	0	0	0	0	0	0	0	0	0	0	0	0	0	0	0	0	0	0	0
0	0	0	0	0	0	0	0	0	0	0	0	0	0	0	0	0	0	0	0	0	0	0	0	0	0	0	0	0	0	0	0	0	0	0	0	0	0	0	0	0	0	0	0	0	0	0	0	0	0
0	0	0	0	0	0	0	0	0	0	0	0	0	0	0	0	0	0	0	0	0	0	0	0	0	0	0	0	0	0	0	0	0	0	0	0	0	0	0	0	0	0	0	0	0	0	0	0	0	0
0	0	0	0	0	0	0	0	0	0	0	0	0	0	0	0	0	0	0	0	0	0	0	0	0	0	0	0	0	0	0	0	0	0	0	0	0	0	0	0	0	0	0	0	0	0	0	0	0	0
0	0	0	0	0	0	0	0	0	0	0	0	0	0	0	0	0	0	0	0	0	0	0	0	0	0	0	0	0	0	0	0	0	0	0	0	0	0	0	0	0	0	0	0	0	0	0	0	0	0
0	0	0	0	0	0	0	0	0	0	0	0	0	0	0	0	0	0	0	0	0	0	0	0	0	0	0	0	0	0	0	0	0	0	0	0	0	0	0	0	0	0	0	0	0	0	0	0	0	0
0	0	0	0	0	0	0	0	0	0	0	0	0	0	0	0	0	0	0	0	0	0	0	0	0	0	0	0	0	0	0	0	0	0	0	0	0	0	0	0	0	0	0	0	0	0	0	0	0	0
0	0	0	0	0	0	0	0	0	0	0	0	0	0	0	0	0	0	0	0	0	0	0	0	0	0	0	0	0	0	0	0	0	0	0	0	0	0	0	0	0	0	0	0	0	0	0	0	0	0
0	0	0	0	0	0	0	0	0	0	0	0	0	0	0	0	0	0	0	0	0	0	0	0	0	0	0	0	0	0	0	0	0	0	0	0	0	0	0	0	0	0	0	0	0	0	0	0	0	0
0	0	0	0	0	0	0	0	0	0	0	0	0	0	0	0	0	0	0	0	0	0	0	0	0	0	0	0	0	0	0	0	0	0	0	0	0	0	0	0	0	0	0	0	0	0	0	0	0	0
0	0	0	0	0	0	0	0	0	0	0	0	0	0	0	0	0	0	0	0	0	0	0	0	0	0	0	0	0	0	0	0	0	0	0	0	0	0	0	0	0	0	0	0	0	0	0	0	0	0
0	0	0	0	0	0	0	0	0	0	0	0	0	0	0	0	0	0	0	0	0	0	0	0	0	0	0	0	0	0	0	0	0	0	0	0	0	0	0	0	0	0	0	0	0	0	0	0	0	0
0	0	0	0	0	0	0	0	0	0	0	0	0	0	0	0	0	0	0	0	0	0	0	0	0	0	0	0	0	0	0	0	0	0	0	0	0	0	0	0	0	0	0	0	0	0	0	0	0	0
0	0	0	0	0	0	0	0	0	0	0	0	0	0	0	0	0	0	0	0	0	0	0	0	0	0	0	0	0	0	0	0	0	0	0	0	0	0	0	0	0	0	0	0	0	0	0	0	0	0
0	0	0	0	0	0	0	0	0	0	0	0	0	0	0	0	0	0	0	0	0	0	0	0	0	0	0	0	0	0	0	0	0	0	0	0	0	0	0	0	0	0	0	0	0	0	0	0	0	0
0	0	0	0	0	0	0	0	0	0	0	0	0	0	0	0	0	0	0	0	0	0	0	0	0	0	0	0	0	0	0	0	0	0	0	0	0	0	0	0	0	0	0	0	0	0	0	0	0	0
0	0	0	0	0	0	0	0	0	0	0	0	0	0	0	0	0	0	0	0	0	0	0	0	0	0	0	0	0	0	0	0	0	0	0	0	0	0	0	0	0	0	0	0	0	0	0	0	0	0
0	0	0	0	0	0	0	0	0	0	0	0	0	0	0	0	0	0	0	0	0	0	0	0	0	0	0	0	0	0	0	0	0	0	0	0	0	0	0	0	0	0	0	0	0	0	0	0	0	0
0	0	0	0	0	0	0	0	0	0	0	0	0	0	0	0	0	0	0	0	0	0	0	0	0	0	0	0	0	0	0	0	0	0	0	0	0	0	0	0	0	0	0	0	0	0	0	0	0	0
0	0	0	0	0	0	0	0	0	0	0	0	0	0	0	0	0	0	0	0	0	0	0	0	0	0	0	0	0	0	0	0	0	0	0	0	0	0	0	0	0	0	0	0	0	0	0	0	0	0
0	0	0	0	0	0	0	0	0	0	0	0	0	0	0	0	0	0	0	0	0	0	0	0	0	0	0	0	0	0	0	0	0	0	0	0	0	0	0	0	0	0	0	0	0	0	0	0	0	0
0	0	0	0	0	0	0	0	0	0	0	0	0	0	0	0	0	0	0	0	0	0	0	0	0	0	0	0	0	0	0	0	0	0	0	0	0	0	0	0	0	0	0	0	0	0	0	0	0	0
0	0	0	0	0	0	0	0	0	0	0	0	0	0	0	0	0	0	0	0	0	0	0	0	0	0	0	0	0	0	0	0	0	0	0	0	0	0	0	0	0	0	0	0	0	0	0	0	0	0
0	0	0	0	0	0	0	0	0	0	0	0	0	0	0	0	0	0	0	0	0	0	0	0	0	0	0	0	0	0	0	0	0	0	0	0	0	0	0	0	0	0	0	0	0	0	0	0	0	0
0	0	0	0	0	0	0	0	0	0	0	0	0	0	0	0	0	0	0	0	0	0	0	0	0	0	0	0	0	0	0	0	0	0	0	0	0	0	0	0	0	0	0	0	0	0	0	0	0	0
0	0	0	0	0	0	0	0	0	0	0	0	0	0	0	0	0	0	0	0	0	0	0	0	0	0	0	0	0	0	0	0	0	0	0	0	0	0	0	0	0	0	0	0	0	0	0	0	0	0
0	0	0	0	0	0	0	0	0	0	0	0	0	0	0	0	0	0	0	0	0	0	0	0	0	0	0	0	0	0	0	0	0	0	0	0	0	0	0	0	0	0	0	0	0	0	0	0	0	0
0	0	0	0	0	0	0	0	0	0	0	0	0	0	0	0	0	0	0	0	0	0	0	0	0	0	0	0	0	0	0	0	0	0	0	0	0	0	0	0	0	0	0	0	0	0	0	0	0	0
0	0	0	0	0	0	0	0	0	0	0	0	0	0	0	0	0	0	0	0	0	0	0	0	0	0	0	0	0	0	0	0	0	0	0	0	0	0	0	0	0	0	0	0	0	0	0	0	0	0
0	0	0	0	0	0	0	0	0	0	0	0	0	0	0	0	0	0	0	0	0	0	0	0	0	0	0	0	0	0	0	0	0	0	0	0	0	0	0	0	0	0	0	0	0	0	0	0	0	0
0	0	0	0	0	0	0	0	0	0	0	0	0	0	0	0	0	0	0	0	0	0	0	0	0	0	0	0	0	0	0	0	0	0	0	0	0	0	0	0	0	0	0	0	0	0	0	0	0	0
0	0	0	0	0	0	0	0	0	0	0	0	0	0	0	0	0	0	0	0	0	0	0	0	0	0	0	0	0	0	0	0	0	0	0	0	0	0	0	0	0	0	0	0	0	0	0	0	0	0
0	0	0	0	0	0	0	0	0	0	0	0	0	0	0	0	0	0	0	0	0	0	0	0	0	0	0	0	0	0	0	0	0	0	0	0	0	0	0	0	0	0	0	0	0	0	0	0	0	0
0	0	0	0	0	0	0	0	0	0	0	0	0	0	0	0	0	0	0	0	0	0	0	0	0	0	0	0	0	0	0	0	0	0	0	0	0	0	0	0	0	0	0	0	0	0	0	0	0	0
0	0	0	0	0	0	0	0	0	0	0	0	0	0	0	0	0	0	0	0	0	0	0	0	0	0	0	0	0	0	0	0	0	0	0	0	0	0	0	0	0	0	0	0	0	0	0	0	0	0
0	0	0	0	0	0	0	0	0	0	0	0	0	0	0	0	0	0	0	0	0	0	0	0	0	0	0	0	0	0	0	0	0	0	0	0	0	0	0	0	0	0	0	0	0	0	0	0	0	0
0	0	0	0	0	0	0	0	0	0	0	0	0	0	0	0	0	0	0	0	0	0	0	0	0	0	0	0	0	0	0	0	0	0	0	0	0	0	0	0	0	0	0	0	0	0	0	0	0	0
0	0	0	0	0	0	0	0	0	0	0	0	0	0	0	0	0	0	0	0	0	0	0	0	0	0	0	0	0	0	0	0	0	0	0	0	0	0	0	0	0	0	0	0	0	0	0	0	0	0
0	0	0	0	0	0	0	0	0	0	0	0	0	0	0	0	0	0	0	0	0	0	0	0	0	0	0	0	0	0	0	0	0	0	0	0	0	0	0	0	0	0	0	0	0	0	0	0	0	0
0	0	0	0	0	0	0	0	0	0	0	0	0	0	0	0	0	0	0	0	0	0	0	0	0	0	0	0	0	0	0	0	0	0	0	0	0	0	0	0	0	0	0	0	0	0	0	0	0	0
0	0	0	0	0	0	0	0	0	0	0	0	0	0	0	0	0	0	0	0	0	0	0	0	0	0	0	0	0	0	0	0	0	0	0	0	0	0	0	0	0	0	0	0	0	0	0	0	0	0
0	0	0	0	0	0	0	0	0	0	0	0	0	0	0	0	0	0	0	0	0	0	0	0	0	0	0	0	0	0	0	0	0	0	0	0	0	0	0	0	0	0	0	0	0	0	0	0	0	0
0	0	0	0	0	0	0	0	0	0	0	0	0	0	0	0	0	0	0	0	0	0	0	0	0	0	0	0	0	0	0	0	0	0	0	0	0	0	0	0	0	0	0	0	0	0	0	0	0	0
0	0	0	0	0	0	0	0	0	0	0	0	0	0	0	0	0	0	0	0	0	0	0	0	0	0	0	0	0	0	0	0	0	0	0	0	0	0	0	0	0	0	0	0	0	0	0	0	0	0
0	0	0	0	0	0	0	0	0	0	0	0	0	0	0	0	0	0	0	0	0	0	0	0	0	0	0	0	0	0	0	0	0	0	0	0	0	0	0	0	0	0	0	0	0	0	0	0	0	0
0	0	0	0	0	0	0	0	0	0	0	0	0	0	0	0	0	0	0	0	0	0	0	0	0	0	0	0	0	0	0	0	0	0	0	0	0	0	0	0	0	0	0	0	0	0	0	0	0	0
0	0	0	0	0	0	0	0	0	0	0	0	0	0	0	0	0	0	0	0	0	0	0	0	0	0	0	0	0	0	0	0	0	0	0	0	0	0	0	0	0	0	0	0	0	0	0	0	0	0
0	0	0	0	0	0	0	0	0	0	0	0	0	0	0	0	0	0	0	0	0	0	0	0	0	0	0	0	0	0	0	0	0	0	0	0	0	0	0	0	0	0	0	0	0	0	0	0	0	0
0	0	0	0	0	0	0	0	0	0	0	0	0	0	0	0	0	0	0	0	0	0	0	0	0	0	0	0	0	0	0	0	0	0	0	0	0	0	0	0	0	0	0	0	0	0	0	0	0	0
0	0	0	0	0	0	0	0	0	0	0	0	0	0	0	0	0	0	0	0	0	0	0	0	0	0	0	0	0	0	0	0	0	0	0	0	0	0	0	0	0	0	0	0	0	0	0	0	0	0
0	0	0	0	0	0	0	0	0	0	0	0	0	0	0	0	0	0	0	0	0	0	0	0	0	0	0	0	0	0	0	0	0	0	0	0	0	0	0	0	0	0	0	0	0	0	0	0	0	0
0	0	0	0	0	0	0	0	0	0	0	0	0	0	0	0	0	0	0	0	0	0	0	0	0	0	0	0	0	0	0	0	0	0	0	0	0	0	0	0	0	0	0	0	0	0	0	0	0	0
0	0	0	0	0	0	0	0	0	0	0	0	0	0	0	0	0	0	0	0	0	0	0	0	0	0	0	0	0	0	0	0	0	0	0	0	0	0	0	0	0	0	0	0	0	0	0	0	0	0
0	0	0	0	0	0	0	0	0	0	0	0	0	0	0	0	0	0	0	0	0	0	0	0	0	0	0	0	0	0	0	0	0	0	0	0	0	0	0	0	0	0	0	0	0	0	0	0	0	0
0	0	0	0	0	0	0	0	0	0	0	0	0	0	0	0	0	0	0	0	0	0	0	0	0	0	0	0	0	0	0	0	0	0	0	0	0	0	0	0	0	0	0	0	0	0	0	0	0	0
0	0	0	0	0	0	0	0	0	0	0	0	0	0	0	0	0	0	0	0	0	0	0	0	0	0	0	0	0	0	0	0	0	0	0	0	0	0	0	0	0	0	0	0	0	0	0	0	0	0
0	0	0	0	0	0	0	0	0	0	0	0	0	0	0	0	0	0	0	0	0	0	0	0	0	0	0	0	0	0	0	0	0	0	0	0	0	0	0	0	0	0	0	0	0	0	0	0	0	0
0	0	0	0	0	0	0	0	0	0	0	0	0	0	0	0	0	0	0	0	0	0	0	0	0	0	0	0	0	0	0	0	0	0	0	0	0	0	0	0	0	0	0	0	0	0	0	0	0	0
0	0	0	0	0	0	0	0	0	0	0	0	0	0	0	0	0	0	0	0	0	0	0	0	0	0	0	0	0	0	0	0	0	0	0	0	0	0	0	0	0	0	0	0	0	0	0	0	0	0
0	0	0	0	0	0	0	0	0	0	0	0	0	0	0	0	0	0	0	0	0	0	0	0	0	0	0	0	0	0	0	0	0	0	0	0	0	0	0	0	0	0	0	0	0	0	0	0	0	0
0	0	0	0	0	0	0	0	0	0	0	0	0	0	0	0	0	0	0	0	0	0	0	0	0	0	0	0	0	0	0	0	0	0	0	0	0	0	0	0	0	0	0	0	0	0	0	0	0	0
0	0	0	0	0	0	0	0	0	0	0	0	0	0	0	0	0	0	0	0	0	0	0	0	0	0	0	0	0	0	0	0	0	0	0	0	0	0	0	0	0	0	0	0	0	0	0	0	0	0
0	0	0	0	0	0	0	0	0	0	0	0	0	0	0	0	0	0	0	0	0	0	0	0	0	0	0	0	0	0	0	0	0	0	0	0	0	0	0	0	0	0	0	0	0	0	0	0	0	0
0	0	0	0	0	0	0	0	0	0	0	0	0	0	0	0	0	0	0	0	0	0	0	0	0	0	0	0	0	0	0	0	0	0	0	0	0	0	0	0	0	0	0	0	0	0	0	0	0	0
0	0	0	0	0	0	0	0	0	0	0	0	0	0	0	0	0	0	0	0	0	0	0	0	0	0	0	0	0	0	0	0	0	0	0	0	0	0	0	0	0	0	0	0	0	0	0	0	0	0
0	0	0	0	0	0	0	0	0	0	0	0	0	0	0	0	0	0	0	0	0	0	0	0	0	0	0	0	0	0	0	0	0	0	0	0	0	0	0	0	0	0	0	0	0	0	0	0	0	0
0	0	0	0	0	0	0	0	0	0	0	0	0	0	0	0	0	0	0	0	0	0	0	0	0	0	0	0	0	0	0	0	0	0	0	0	0	0	0	0	0	0	0	0	0	0	0	0	0	0
0	0	0	0	0	0	0	0	0	0	0	0	0	0	0	0	0	0	0	0	0	0	0	0	0	0	0	0	0	0	0	0	0	0	0	0	0	0	0	0	0	0	0	0	0	0	0	0	0	0
0	0	0	0	0	0	0	0	0	0	0	0	0	0	0	0	0	0	0	0	0	0	0	0	0	0	0	0	0	0	0	0	0	0	0	0	0	0	0	0	0	0	0	0	0	0	0	0	0	0
0	0	0	0	0	0	0	0	0	0	0	0	0	0	0	0	0	0	0	0	0	0	0	0	0	0	0	0	0	0	0	0	0	0	0	0	0	0	0	0	0	0	0	0	0	0	0	0	0	0
0	0	0	0	0	0	0	0	0	0	0	0	0	0	0	0	0	0	0	0	0	0	0	0	0	0	0	0	0	0	0	0	0	0	0	0	0	0	0	0	0	0	0	0	0	0	0	0	0	0
0	0	0	0	0	0	0	0	0	0	0	0	0	0	0	0	0	0	0	0	0	0	0	0	0	0	0	0	0	0	0	0	0	0	0	0	0	0	0	0	0	0	0	0	0	0	0	0	0	0
0	0	0	0	0	0	0	0	0	0	0	0	0	0	0	0	0	0	0	0	0	0	0	0	0	0	0	0	0	0	0	0	0	0	0	0	0	0	0	0	0	0	0	0	0	0	0	0	0	0
0	0	0	0	0	0	0	0	0	0	0	0	0	0	0	0	0	0	0	0	0	0	0	0	0	0	0	0	0	0	0	0	0	0	0	0	0	0	0	0	0	0	0	0	0	0	0	0	0	0
0	0	0	0	0	0	0	0	0	0	0	0	0	0	0	0	0	0	0	0	0	0	0	0	0	0	0	0	0	0	0	0	0	0	0	0	0	0	0	0	0	0	0	0	0	0	0	0	0	0
0	0	0	0	0	0	0	0	0	0	0	0	0	0	0	0	0	0	0	0	0	0	0	0	0	0	0	0	0	0	0	0	0	0	0	0	0	0	0	0	0	0	0	0	0	0	0	0	0	0
0	0	0	0	0	0	0	0	0	0	0	0	0	0	0	0	0	0	0	0	0	0	0	0	0	0	0	0	0	0	0	0	0	0	0	0	0	0	0	0	0	0	0	0	0	0	0	0	0	0
0	0	0	0	0	0	0	0	0	0	0	0	0	0	0	0	0	0	0	0	0	0	0	0	0	0	0	0	0	0	0	0	0	0	0	0	0	0	0	0	0	0	0	0	0	0	0	0	0	0
0	0	0	0	0	0	0	0	0	0	0	0	0	0	0	0	0	0	0	0	0	0	0	0	0	0	0	0	0	0	0	0	0	0	0	0	0	0	0	0	0	0	0	0	0	0	0	0	0	0
0	0	0	0	0	0	0	0	0	0	0	0	0	0	0	0	0	0	0	0	0	0	0	0	0	0	0	0	0	0	0	0	0	0	0	0	0	0	0	0	0	0	0	0	0	0	0	0	0	0
0	0	0	0	0	0	0	0	0	0	0	0	0	0	0	0	0	0	0	0	0	0	0	0	0	0	0	0	0	0	0	0	0	0	0	0	0	0	0	0	0	0	0	0	0	0	0	0	0	0
0	0	0	0	0	0	0	0	0	0	0	0	0	0	0	0	0	0	0	0	0	0	0	0	0	0	0	0	0	0	0	0	0	0	0	0	0	0	0	0	0	0	0	0	0	0	0	0	0	0
0	0	0	0	0	0	0	0	0	0	0	0	0	0	0	0	0	0	0	0	0	0	0	0	0	0	0	0	0	0	0	0	0	0	0	0	0	0	0	0	0	0	0	0	0	0	0	0	0	0
0	0	0	0	0	0	0	0	0	0	0	0	0	0	0	0	0	0	0	0	0	0	0	0	0	0	0	0	0	0	0	0	0	0	0	0	0	0	0	0	0	0	0	0	0	0	0	0	0	0
0	0	0	0	0	0	0	0	0	0	0	0	0	0	0	0	0	0	0	0	0	0	0	0	0	0	0	0	0	0	0	0	0	0	0	0	0	0	0	0	0	0	0	0	0	0	0	0	0	0
0	0	0	0	0	0	0	0	0	0	0	0	0	0	0	0	0	0	0	0	0	0	0	0	0	0	0	0	0	0	0	0	0	0	0	0	0	0	0	0	0	0	0	0	0	0	0	0	0	0
0	0	0	0	0	0	0	0	0	0	0	0	0	0	0	0	0	0	0	0	0	0	0	0	0	0	0	0	0	0	0	0	0	0	0	0	0	0	0	0	0	0	0	0	0	0	0	0	0	0
0	0	0	0	0	0	0	0	0	0	0	0	0	0	0	0	0	0	0	0	0	0	0	0	0	0	0	0	0	0	0	0	0	0	0	0	0	0	0	0	0	0	0	0	0	0	0	0	0	0
0	0	0	0	0	0	0	0	0	0	0	0	0	0	0	0	0	0	0	0	0	0	0	0	0	0	0	0	0	0	0	0	0	0	0	0	0	0	0	0	0	0	0	0	0	0	0	0	0	0
0	0	0	0	0	0	0	0	0	0	0	0	0	0	0	0	0	0	0	0	0	0	0	0	0	0	0	0	0	0	0	0	0	0	0	0	0	0	0	0	0	0	0	0	0	0	0	0	0	0
0	0	0	0	0	0	0	0	0	0	0	0	0	0	0	0	0	0	0	0	0	0	0	0	0	0	0	0	0	0	0	0	0	0	0	0	0	0	0	0	0	0	0	0	0	0	0	0	0	0
0	0	0	0	0	0	0	0	0	0	0	0	0	0	0	0	0	0	0	0	0	0	0	0	0	0	0	0	0	0	0	0	0	0	0	0	0	0	0	0	0	0	0	0	0	0	0	0	0	0
0	0	0	0	0	0	0	0	0	0	0	0	0	0	0	0	0	0	0	0	0	0	0	0	0	0	0	0	0	0	0	0	0	0	0	0	0	0	0	0	0	0	0	0	0	0	0	0	0	0
0	0	0	0	0	0	0	0	0	0	0	0	0	0	0	0	0	0	0	0	0	0	0	0	0	0	0	0	0	0	0	0	0	0	0	0	0	0	0	0	0	0	0	0	0	0	0	0	0	0
0	0	0	0	0	0	0	0	0	0	0	0	0	0	0	0	0	0	0	0	0	0	0	0	0	0	0	0	0	0	0	0	0	0	0	0	0	0	0	0	0	0	0	0	0	0	0	0	0	0
0	0	0	0	0	0	0	0	0	0	0	0	0	0	0	0	0	0	0	0	0	0	0	0	0	0	0	0	0	0	0	0	0	0	0	0	0	0	0	0	0	0	0	0	0	0	0	0	0	0
0	0	0	0	0	0	0	0	0	0	0	0	0	0	0	0	0	0	0	0	0	0	0	0	0	0	0	0	0	0	0	0	0	0	0	0	0	0	0	0	0	0	0	0	0	0	0	0	0	0
0	0	0	0	0	0	0	0	0	0	0	0	0	0	0	0	0	0	0	0	0	0	0	0	0	0	0	0	0	0	0	0	0	0	0	0	0	0	0	0	0	0	0	0	0	0	0	0	0	0
0	0	0	0	0	0	0	0	0	0	0	0	0	0	0	0	0	0	0	0	0	0	0	0	0	0	0	0	0	0	0	0	0	0	0	0	0	0	0	0	0	0	0	0	0	0	0	0	0	0
0	0	0	0	0	0	0	0	0	0	0	0	0	0	0	0	0	0	0	0	0	0	0	0	0	0	0	0	0	0	0	0	0	0	0	0	0	0	0	0	0	0	0	0	0	0	0	0	0	0
0	0	0	0	0	0	0	0	0	0	0	0	0	0	0	0	0	0	0	0	0	0	0	0	0	0	0	0	0	0	0	0	0	0	0	0	0	0	0	0	0	0	0	0	0	0	0	0	0	0
0	0	0	0	0	0	0	0	0	0	0	0	0	0	0	0	0	0	0	0	0	0	0	0	0	0	0	0	0	0	0	0	0	0	0	0	0	0	0	0	0	0	0	0	0	0	0	0	0	0
0	0	0	0	0	0	0	0	0	0	0	0	0	0	0	0	0	0	0	0	0	0	0	0	0	0	0	0	0	0	0	0	0	0	0	0	0	0	0	0	0	0	0	0	0	0	0	0	0	0
0	0	0	0	0	0	0	0	0	0	0	0	0	0	0	0	0	0	0	0	0	0	0	0	0	0	0	0	0	0	0	0	0	0	0	0	0	0	0	0	0	0	0	0	0	0	0	0	0	0
0	0	0	0	0	0	0	0	0	0	0	0	0	0	0	0	0	0	0	0	0	0	0	0	0	0	0	0	0	0	0	0	0	0	0	0	0	0	0	0	0	0	0	0	0	0	0	0	0	0
0	0	0	0	0	0	0	0	0	0	0	0	0	0	0	0	0	0	0	0	0	0	0	0	0	0	0	0	0	0	0	0	0	0	0	0	0	0	0	0	0	0	0	0	0	0	0	0	0	0
0	0	0	0	0	0	0	0	0	0	0	0	0	0	0	0	0	0	0	0	0	0	0	0	0	0	0	0	0	0	0	0	0	0	0	0	0	0	0	0	0	0	0	0	0	0	0	0	0	0
0	0	0	0	0	0	0	0	0	0	0	0	0	0	0	0	0	0	0	0	0	0	0	0	0	0	0	0	0	0	0	0	0	0	0	0	0	0	0	0	0	0	0	0	0	0	0	0	0	0
0	0	0	0	0	0	0	0	0	0	0	0	0	0	0	0	0	0	0	0	0	0	0	0	0	0	0	0	0	0	0	0	0	0	0	0	0	0	0	0	0	0	0	0	0	0	0	0	0	0
0	0	0	0	0	0	0	0	0	0	0	0	0	0	0	0	0	0	0	0	0	0	0	0	0	0	0	0	0	0	0	0	0	0	0	0	0	0	0	0	0	0	0	0	0	0	0	0	0	0
0	0	0	0	0	0	0	0	0	0	0	0	0	0	0	0	0	0	0	0	0	0	0	0	0	0	0	0	0	0	0	0	0	0	0	0	0	0	0	0	0	0	0	0	0	0	0	0	0	0
0	0	0	0	0	0	0	0	0	0	0	0	0	0	0	0	0	0	0	0	0	0	0	0	0	0	0	0	0	0	0	0	0	0	0	0	0	0	0	0	0	0	0	0	0	0	0	0	0	0
0	0	0	0	0	0	0	0	0	0	0	0	0	0	0	0	0	0	0	0	0	0	0	0	0	0	0	0	0	0	0	0	0	0	0	0	0	0	0	0	0	0	0	0	0	0	0	0	0	0
0	0	0	0	0	0	0	0	0	0	0	0	0	0	0	0	0	0	0	0	0	0	0	0	0	0	0	0	0	0	0	0	0	0	0	0	0	0	0	0	0	0	0	0	0	0	0	0	0	0
0	0	0	0	0	0	0	0	0	0	0	0	0	0	0	0	0	0	0	0	0	0	0	0	0	0	0	0	0	0	0	0	0	0	0	0	0	0	0	0	0	0	0	0	0	0	0	0	0	0
0	0	0	0	0	0	0	0	0	0	0	0	0	0	0	0	0	0	0	0	0	0	0	0	0	0	0	0	0	0	0	0	0	0	0	0	0	0	0	0	0	0	0	0	0	0	0	0	0	0
0	0	0	0	0	0	0	0	0	0	0	0	0	0	0	0	0	0	0	0	0	0	0	0	0	0	0	0	0	0	0	0	0	0	0	0	0	0	0	0	0	0	0	0	0	0	0	0	0	0
0	0	0	0	0	0	0	0	0	0	0	0	0	0	0	0	0	0	0	0	0	0	0	0	0	0	0	0	0	0	0	0	0	0	0	0	0	0	0	0	0	0	0	0	0	0	0	0	0	0
0	0	0	0	0	0	0	0	0	0	0	0	0	0	0	0	0	0	0	0	0	0	0	0	0	0	0	0	0	0	0	0	0	0	0	0	0	0	0	0	0	0	0	0	0	0	0	0	0	0
0	0	0	0	0	0	0	0	0	0	0	0	0	0	0	0	0	0	0	0	0	0	0	0	0	0	0	0	0	0	0	0	0	0	0	0	0	0	0	0	0	0	0	0	0	0	0	0	0	0
0	0	0	0	0	0	0	0	0	0	0	0	0	0	0	0	0	0	0	0	0	0	0	0	0	0	0	0	0	0	0	0	0	0	0	0	0	0	0	0	0	0	0	0	0	0	0	0	0	0
0	0	0	0	0	0	0	0	0	0	0	0	0	0	0	0	0	0	0	0	0	0	0	0	0	0	0	0	0	0	0	0	0	0	0	0	0	0	0	0	0	0	0	0	0	0	0	0	0	0
0	0	0	0	0	0	0	0	0	0	0	0	0	0	0	0	0	0	0	0	0	0	0	0	0	0	0	0	0	0	0	0	0	0	0	0	0	0	0	0	0	0	0	0	0	0	0	0	0	0
0	0	0	0	0	0	0	0	0	0	0	0	0	0	0	0	0	0	0	0	0	0	0	0	0	0	0	0	0	0	0	0	0	0	0	0	0	0	0	0	0	0	0	0	0	0	0	0	0	0
0	0	0	0	0	0	0	0	0	0	0	0	0	0	0	0	0	0	0	0	0	0	0	0	0	0	0	0	0	0	0	0	0	0	0	0	0	0	0	0	0	0	0	0	0	0	0	0	0	0
0	0	0	0	0	0	0	0	0	0	0	0	0	0	0	0	0	0	0	0	0	0	0	0	0	0	0	0	0	0	0	0	0	0	0	0	0	0	0	0	0	0	0	0	0	0	0	0	0	0
0	0	0	0	0	0	0	0	0	0	0	0	0	0	0	0	0	0	0	0	0	0	0	0	0	0	0	0	0	0	0	0	0	0	0	0	0	0	0	0	0	0	0	0	0	0	0	0	0	0
0	0	0	0	0	0	0	0	0	0	0	0	0	0	0	0	0	0	0	0	0	0	0	0	0	0	0	0	0	0	0	0	0	0	0	0	0	0	0	0	0	0	0	0	0	0	0	0	0	0
0	0	0	0	0	0	0	0	0	0	0	0	0	0	0	0	0	0	0	0	0	0	0	0	0	0	0	0	0	0	0	0	0	0	0	0	0	0	0	0	0	0	0	0	0	0	0	0	0	0
0	0	0	0	0	0	0	0	0	0	0	0	0	0	0	0	0	0	0	0	0	0	0	0	0	0	0	0	0	0	0	0	0	0	0	0	0	0	0	0	0	0	0	0	0	0	0	0	0	0
0	0	0	0	0	0	0	0	0	0	0	0	0	0	0	0	0	0	0	0	0	0	0	0	0	0	0	0	0	0	0	0	0	0	0	0	0	0	0	0	0	0	0	0	0	0	0	0	0	0
0	0	0	0	0	0	0	0	0	0	0	0	0	0	0	0	0	0	0	0	0	0	0	0	0	0	0	0	0	0	0	0	0	0	0	0	0	0	0	0	0	0	0	0	0	0	0	0	0	0
0	0	0	0	0	0	0	0	0	0	0	0	0	0	0	0	0	0	0	0	0	0	0	0	0	0	0	0	0	0	0	0	0	0	0	0	0	0	0	0	0	0	0	0	0	0	0	0	0	0
0	0	0	0	0	0	0	0	0	0	0	0	0	0	0	0	0	0	0	0	0	0	0	0	0	0	0	0	0	0	0	0	0	0	0	0	0	0	0	0	0	0	0	0	0	0	0	0	0	0
0	0	0	0	0	0	0	0	0	0	0	0	0	0	0	0	0	0	0	0	0	0	0	0	0	0	0	0	0	0	0	0	0	0	0	0	0	0	0	0	0	0	0	0	0	0	0	0	0	0
0	0	0	0	0	0	0	0	0	0	0	0	0	0	0	0	0	0	0	0	0	0	0	0	0	0	0	0	0	0	0	0	0	0	0	0	0	0	0	0	0	0	0	0	0	0	0	0	0	0
0	0	0	0	0	0	0	0	0	0	0	0	0	0	0	0	0	0	0	0	0	0	0	0	0	0	0	0	0	0	0	0	0	0	0	0	0	0	0	0	0	0	0	0	0	0	0	0	0	0
0	0	0	0	0	0	0	0	0	0	0	0	0	0	0	0	0	0	0	0	0	0	0	0	0	0	0	0	0	0	0	0	0	0	0	0	0	0	0	0	0	0	0	0	0	0	0	0	0	0
0	0	0	0	0	0	0	0	0	0	0	0	0	0	0	0	0	0	0	0	0	0	0	0	0	0	0	0	0	0	0	0	0	0	0	0	0	0	0	0	0	0	0	0	0	0	0	0	0	0
0	0	0	0	0	0	0	0	0	0	0	0	0	0	0	0	0	0	0	0	0	0	0	0	0	0	0	0	0	0	0	0	0	0	0	0	0	0	0	0	0	0	0	0	0	0	0	0	0	0
0	0	0	0	0	0	0	0	0	0	0	0	0	0	0	0	0	0	0	0	0	0	0	0	0	0	0	0	0	0	0	0	0	0	0	0	0	0	0	0	0	0	0	0	0	0	0	0	0	0
0	0	0	0	0	0	0	0	0	0	0	0	0	0	0	0	0	0	0	0	0	0	0	0	0	0	0	0	0	0	0	0	0	0	0	0	0	0	0	0	0	0	0	0	0	0	0	0	0	0
0	0	0	0	0	0	0	0	0	0	0	0	0	0	0	0	0	0	0	0	0	0	0	0	0	0	0	0	0	0	0	0	0	0	0	0	0	0	0	0	0	0	0	0	0	0	0	0	0	0
0	0	0	0	0	0	0	0	0	0	0	0	0	0	0	0	0	0	0	0	0	0	0	0	0	0	0	0	0	0	0	0	0	0	0	0	0	0	0	0	0	0	0	0	0	0	0	0	0	0
0	0	0	0	0	0	0	0	0	0	0	0	0	0	0	0	0	0	0	0	0	0	0	0	0	0	0	0	0	0	0	0	0	0	0	0	0	0	0	0	0	0	0	0	0	0	0	0	0	0
0	0	0	0	0	0	0	0	0	0	0	0	0	0	0	0	0	0	0	0	0	0	0	0	0	0	0	0	0	0	0	0	0	0	0	0	0	0	0	0	0	0	0	0	0	0	0	0	0	0
0	0	0	0	0	0	0	0	0	0	0	0	0	0	0	0	0	0	0	0	0	0	0	0	0	0	0	0	0	0	0	0	0	0	0	0	0	0	0	0	0	0	0	0	0	0	0	0	0	0
0	0	0	0	0	0	0	0	0	0	0	0	0	0	0	0	0	0	0	0	0	0	0	0	0	0	0	0	0	0	0	0	0	0	0	0	0	0	0	0	0	0	0	0	0	0	0	0	0	0
0	0	0	0	0	0	0	0	0	0	0	0	0	0	0	0	0	0	0	0	0	0	0	0	0	0	0	0	0	0	0	0	0	0	0	0	0	0	0	0	0	0	0	0	0	0	0	0	0	0
0	0	0	0	0	0	0	0	0	0	0	0	0	0	0	0	0	0	0	0	0	0	0	0	0	0	0	0	0	0	0	0	0	0	0	0	0	0	0	0	0	0	0	0	0	0	0	0	0	0
0	0	0	0	0	0	0	0	0	0	0	0	0	0	0	0	0	0	0	0	0	0	0	0	0	0	0	0	0	0	0	0	0	0	0	0	0	0	0	0	0	0	0	0	0	0	0	0	0	0
0	0	0	0	0	0	0	0	0	0	0	0	0	0	0	0	0	0	0	0	0	0	0	0	0	0	0	0	0	0	0	0	0	0	0	0	0	0	0	0	0	0	0	0	0	0	0	0	0	0
0	0	0	0	0	0	0	0	0	0	0	0	0	0	0	0	0	0	0	0	0	0	0	0	0	0	0	0	0	0	0	0	0	0	0	0	0	0	0	0	0	0	0	0	0	0	0	0	0	0
0	0	0	0	0	0	0	0	0	0	0	0	0	0	0	0	0	0	0	0	0	0	0	0	0	0	0	0	0	0	0	0	0	0	0	0	0	0	0	0	0	0	0	0	0	0	0	0	0	0
0	0	0	0	0	0	0	0	0	0	0	0	0	0	0	0	0	0	0	0	0	0	0	0	0	0	0	0	0	0	0	0	0	0	0	0	0	0	0	0	0	0	0	0	0	0	0	0	0	0
0	0	0	0	0	0	0	0	0	0	0	0	0	0	0	0	0	0	0	0	0	0	0	0	0	0	0	0	0	0	0	0	0	0	0	0	0	0	0	0	0	0	0	0	0	0	0	0	0	0
0	0	0	0	0	0	0	0	0	0	0	0	0	0	0	0	0	0	0	0	0	0	0	0	0	0	0	0	0	0	0	0	0	0	0	0	0	0	0	0	0	0	0	0	0	0	0	0	0	0
0	0	0	0	0	0	0	0	0	0	0	0	0	0	0	0	0	0	0	0	0	0	0	0	0	0	0	0	0	0	0	0	0	0	0	0	0	0	0	0	0	0	0	0	0	0	0	0	0	0
0	0	0	0	0	0	0	0	0	0	0	0	0	0	0	0	0	0	0	0	0	0	0	0	0	0	0	0	0	0	0	0	0	0	0	0	0	0	0	0	0	0	0	0	0	0	0	0	0	0
0	0	0	0	0	0	0	0	0	0	0	0	0	0	0	0	0	0	0	0	0	0	0	0	0	0	0	0	0	0	0	0	0	0	0	0	0	0	0	0	0	0	0	0	0	0	0	0	0	0
0	0	0	0	0	0	0	0	0	0	0	0	0	0	0	0	0	0	0	0	0	0	0	0	0	0	0	0	0	0	0	0	0	0	0	0	0	0	0	0	0	0	0	0	0	0	0	0	0	0
0	0	0	0	0	0	0	0	0	0	0	0	0	0	0	0	0	0	0	0	0	0	0	0	0	0	0	0	0	0	0	0	0	0	0	0	0	0	0	0	0	0	0	0	0	0	0	0	0	0
0	0	0	0	0	0	0	0	0	0	0	0	0	0	0	0	0	0	0	0	0	0	0	0	0	0	0	0	0	0	0	0	0	0	0	0	0	0	0	0	0	0	0	0	0	0	0	0	0	0
0	0	0	0	0	0	0	0	0	0	0	0	0	0	0	0	0	0	0	0	0	0	0	0	0	0	0	0	0	0	0	0	0	0	0	0	0	0	0	0	0	0	0	0	0	0	0	0	0	0
0	0	0	0	0	0	0	0	0	0	0	0	0	0	0	0	0	0	0	0	0	0	0	0	0	0	0	0	0	0	0	0	0	0	0	0	0	0	0	0	0	0	0	0	0	0	0	0	0	0
0	0	0	0	0	0	0	0	0	0	0	0	0	0	0	0	0	0	0	0	0	0	0	0	0	0	0	0	0	0	0	0	0	0	0	0	0	0	0	0	0	0	0	0	0	0	0	0	0	0
0	0	0	0	0	0	0	0	0	0	0	0	0	0	0	0	0	0	0	0	0	0	0	0	0	0	0	0	0	0	0	0	0	0	0	0	0	0	0	0	0	0	0	0	0	0	0	0	0	0
0	0	0	0	0	0	0	0	0	0	0	0	0	0	0	0	0	0	0	0	0	0	0	0	0	0	0	0	0	0	0	0	0	0	0	0	0	0	0	0	0	0	0	0	0	0	0	0	0	0
0	0	0	0	0	0	0	0	0	0	0	0	0	0	0	0	0	0	0	0	0	0	0	0	0	0	0	0	0	0	0	0	0	0	0	0	0	0	0	0	0	0	0	0	0	0	0	0	0	0
0	0	0	0	0	0	0	0	0	0	0	0	0	0	0	0	0	0	0	0	0	0	0	0	0	0	0	0	0	0	0	0	0	0	0	0	0	0	0	0	0	0	0	0	0	0	0	0	0	0
0	0	0	0	0	0	0	0	0	0	0	0	0	0	0	0	0	0	0	0	0	0	0	0	0	0	0	0	0	0	0	0	0	0	0	0	0	0	0	0	0	0	0	0	0	0	0	0	0	0
0	0	0	0	0	0	0	0	0	0	0	0	0	0	0	0	0	0	0	0	0	0	0	0	0	0	0	0	0	0	0	0	0	0	0	0	0	0	0	0	0	0	0	0	0	0	0	0	0	0
0	0	0	0	0	0	0	0	0	0	0	0	0	0	0	0	0	0	0	0	0	0	0	0	0	0	0	0	0	0	0	0	0	0	0	0	0	0	0	0	0	0	0	0	0	0	0	0	0	0
0	0	0	0	0	0	0	0	0	0	0	0	0	0	0	0	0	0	0	0	0	0	0	0	0	0	0	0	0	0	0	0	0	0	0	0	0	0	0	0	0	0	0	0	0	0	0	0	0	0
0	0	0	0	0	0	0	0	0	0	0	0	0	0	0	0	0	0	0	0	0	0	0	0	0	0	0	0	0	0	0	0	0	0	0	0	0	0	0	0	0	0	0	0	0	0	0	0	0	0
0	0	0	0	0	0	0	0	0	0	0	0	0	0	0	0	0	0	0	0	0	0	0	0	0	0	0	0	0	0	0	0	0	0	0	0	0	0	0	0	0	0	0	0	0	0	0	0	0	0
0	0	0	0	0	0	0	0	0	0	0	0	0	0	0	0	0	0	0	0	0	0	0	0	0	0	0	0	0	0	0	0	0	0	0	0	0	0	0	0	0	0	0	0	0	0	0	0	0	0
0	0	0	0	0	0	0	0	0	0	0	0	0	0	0	0	0	0	0	0	0	0	0	0	0	0	0	0	0	0	0	0	0	0	0	0	0	0	0	0	0	0	0	0	0	0	0	0	0	0
0	0	0	0	0	0	0	0	0	0	0	0	0	0	0	0	0	0	0	0	0	0	0	0	0	0	0	0	0	0	0	0	0	0	0	0	0	0	0	0	0	0	0	0	0	0	0	0	0	0
0	0	0	0	0	0	0	0	0	0	0	0	0	0	0	0	0	0	0	0	0	0	0	0	0	0	0	0	0	0	0	0	0	0	0	0	0	0	0	0	0	0	0	0	0	0	0	0	0	0
0	0	0	0	0	0	0	0	0	0	0	0	0	0	0	0	0	0	0	0	0	0	0	0	0	0	0	0	0	0	0	0	0	0	0	0	0	0	0	0	0	0	0	0	0	0	0	0	0	0
0	0	0	0	0	0	0	0	0	0	0	0	0	0	0	0	0	0	0	0	0	0	0	0	0	0	0	0	0	0	0	0	0	0	0	0	0	0	0	0	0	0	0	0	0	0	0	0	0	0
0	0	0	0	0	0	0	0	0	0	0	0	0	0	0	0	0	0	0	0	0	0	0	0	0	0	0	0	0	0	0	0	0	0	0	0	0	0	0	0	0	0	0	0	0	0	0	0	0	0
0	0	0	0	0	0	0	0	0	0	0	0	0	0	0	0	0	0	0	0	0	0	0	0	0	0	0	0	0	0	0	0	0	0	0	0	0	0	0	0	0	0	0	0	0	0	0	0	0	0
0	0	0	0	0	0	0	0	0	0	0	0	0	0	0	0	0	0	0	0	0	0	0	0	0	0	0	0	0	0	0	0	0	0	0	0	0	0	0	0	0	0	0	0	0	0	0	0	0	0
0	0	0	0	0	0	0	0	0	0	0	0	0	0	0	0	0	0	0	0	0	0	0	0	0	0	0	0	0	0	0	0	0	0	0	0	0	0	0	0	0	0	0	0	0	0	0	0	0	0
0	0	0	0	0	0	0	0	0	0	0	0	0	0	0	0	0	0	0	0	0	0	0	0	0	0	0	0	0	0	0	0	0	0	0	0	0	0	0	0	0	0	0	0	0	0	0	0	0	0
0	0	0	0	0	0	0	0	0	0	0	0	0	0	0	0	0	0	0	0	0	0	0	0	0	0	0	0	0	0	0	0	0	0	0	0	0	0	0	0	0	0	0	0	0	0	0	0	0	0
0	0	0	0	0	0	0	0	0	0	0	0	0	0	0	0	0	0	0	0	0	0	0	0	0	0	0	0	0	0	0	0	0	0	0	0	0	0	0	0	0	0	0	0	0	0	0	0	0	0
0	0	0	0	0	0	0	0	0	0	0	0	0	0	0	0	0	0	0	0	0	0	0	0	0	0	0	0	0	0	0	0	0	0	0	0	0	0	0	0	0	0	0	0	0	0	0	0	0	0
0	0	0	0	0	0	0	0	0	0	0	0	0	0	0	0	0	0	0	0	0	0	0	0	0	0	0	0	0	0	0	0	0	0	0	0	0	0	0	0	0	0	0	0	0	0	0	0	0	0
0	0	0	0	0	0	0	0	0	0	0	0	0	0	0	0	0	0	0	0	0	0	0	0	0	0	0	0	0	0	0	0	0	0	0	0	0	0	0	0	0	0	0	0	0	0	0	0	0	0
0	0	0	0	0	0	0	0	0	0	0	0	0	0	0	0	0	0	0	0	0	0	0	0	0	0	0	0	0	0	0	0	0	0	0	0	0	0	0	0	0	0	0	0	0	0	0	0	0	0
0	0	0	0	0	0	0	0	0	0	0	0	0	0	0	0	0	0	0	0	0	0	0	0	0	0	0	0	0	0	0	0	0	0	0	0	0	0	0	0	0	0	0	0	0	0	0	0	0	0
0	0	0	0	0	0	0	0	0	0	0	0	0	0	0	0	0	0	0	0	0	0	0	0	0	0	0	0	0	0	0	0	0	0	0	0	0	0	0	0	0	0	0	0	0	0	0	0	0	0
0	0	0	0	0	0	0	0	0	0	0	0	0	0	0	0	0	0	0	0	0	0	0	0	0	0	0	0	0	0	0	0	0	0	0	0	0	0	0	0	0	0	0	0	0	0	0	0	0	0
0	0	0	0	0	0	0	0	0	0	0	0	0	0	0	0	0	0	0	0	0	0	0	0	0	0	0	0	0	0	0	0	0	0	0	0	0	0	0	0	0	0	0	0	0	0	0	0	0	0
0	0	0	0	0	0	0	0	0	0	0	0	0	0	0	0	0	0	0	0	0	0	0	0	0	0	0	0	0	0	0	0	0	0	0	0	0	0	0	0	0	0	0	0	0	0	0	0	0	0
0	0	0	0	0	0	0	0	0	0	0	0	0	0	0	0	0	0	0	0	0	0	0	0	0	0	0	0	0	0	0	0	0	0	0	0	0	0	0	0	0	0	0	0	0	0	0	0	0	0
0	0	0	0	0	0	0	0	0	0	0	0	0	0	0	0	0	0	0	0	0	0	0	0	0	0	0	0	0	0	0	0	0	0	0	0	0	0	0	0	0	0	0	0	0	0	0	0	0	0
0	0	0	0	0	0	0	0	0	0	0	0	0	0	0	0	0	0	0	0	0	0	0	0	0	0	0	0	0	0	0	0	0	0	0	0	0	0	0	0	0	0	0	0	0	0	0	0	0	0
0	0	0	0	0	0	0	0	0	0	0	0	0	0	0	0	0	0	0	0	0	0	0	0	0	0	0	0	0	0	0	0	0	0	0	0	0	0	0	0	0	0	0	0	0	0	0	0	0	0
0	0	0	0	0	0	0	0	0	0	0	0	0	0	0	0	0	0	0	0	0	0	0	0	0	0	0	0	0	0	0	0	0	0	0	0	0	0	0	0	0	0	0	0	0	0	0	0	0	0
0	0	0	0	0	0	0	0	0	0	0	0	0	0	0	0	0	0	0	0	0	0	0	0	0	0	0	0	0	0	0	0	0	0	0	0	0	0	0	0	0	0	0	0	0	0	0	0	0	0
0	0	0	0	0	0	0	0	0	0	0	0	0	0	0	0	0	0	0	0	0	0	0	0	0	0	0	0	0	0	0	0	0	0	0	0	0	0	0	0	0	0	0	0	0	0	0	0	0	0
0	0	0	0	0	0	0	0	0	0	0	0	0	0	0	0	0	0	0	0	0	0	0	0	0	0	0	0	0	0	0	0	0	0	0	0	0	0	0	0	0	0	0	0	0	0	0	0	0	0
0	0	0	0	0	0	0	0	0	0	0	0	0	0	0	0	0	0	0	0	0	0	0	0	0	0	0	0	0	0	0	0	0	0	0	0	0	0	0	0	0	0	0	0	0	0	0	0	0	0
0	0	0	0	0	0	0	0	0	0	0	0	0	0	0	0	0	0	0	0	0	0	0	0	0	0	0	0	0	0	0	0	0	0	0	0	0	0	0	0	0	0	0	0	0	0	0	0	0	0
0	0	0	0	0	0	0	0	0	0	0	0	0	0	0	0	0	0	0	0	0	0	0	0	0	0	0	0	0	0	0	0	0	0	0	0	0	0	0	0	0	0	0	0	0	0	0	0	0	0
0	0	0	0	0	0	0	0	0	0	0	0	0	0	0	0	0	0	0	0	0	0	0	0	0	0	0	0	0	0	0	0	0	0	0	0	0	0	0	0	0	0	0	0	0	0	0	0	0	0
0	0	0	0	0	0	0	0	0	0	0	0	0	0	0	0	0	0	0	0	0	0	0	0	0	0	0	0	0	0	0	0	0	0	0	0	0	0	0	0	0	0	0	0	0	0	0	0	0	0
0	0	0	0	0	0	0	0	0	0	0	0	0	0	0	0	0	0	0	0	0	0	0	0	0	0	0	0	0	0	0	0	0	0	0	0	0	0	0	0	0	0	0	0	0	0	0	0	0	0
0	0	0	0	0	0	0	0	0	0	0	0	0	0	0	0	0	0	0	0	0	0	0	0	0	0	0	0	0	0	0	0	0	0	0	0	0	0	0	0	0	0	0	0	0	0	0	0	0	0
0	0	0	0	0	0	0	0	0	0	0	0	0	0	0	0	0	0	0	0	0	0	0	0	0	0	0	0	0	0	0	0	0	0	0	0	0	0	0	0	0	0	0	0	0	0	0	0	0	0
0	0	0	0	0	0	0	0	0	0	0	0	0	0	0	0	0	0	0	0	0	0	0	0	0	0	0	0	0	0	0	0	0	0	0	0	0	0	0	0	0	0	0	0	0	0	0	0	0	0
0	0	0	0	0	0	0	0	0	0	0	0	0	0	0	0	0	0	0	0	0	0	0	0	0	0	0	0	0	0	0	0	0	0	0	0	0	0	0	0	0	0	0	0	0	0	0	0	0	0
0	0	0	0	0	0	0	0	0	0	0	0	0	0	0	0	0	0	0	0	0	0	0	0	0	0	0	0	0	0	0	0	0	0	0	0	0	0	0	0	0	0	0	0	0	0	0	0	0	0
0	0	0	0	0	0	0	0	0	0	0	0	0	0	0	0	0	0	0	0	0	0	0	0	0	0	0	0	0	0	0	0	0	0	0	0	0	0	0	0	0	0	0	0	0	0	0	0	0	0
0	0	0	0	0	0	0	0	0	0	0	0	0	0	0	0	0	0	0	0	0	0	0	0	0	0	0	0	0	0	0	0	0	0	0	0	0	0	0	0	0	0	0	0	0	0	0	0	0	0
0	0	0	0	0	0	0	0	0	0	0	0	0	0	0	0	0	0	0	0	0	0	0	0	0	0	0	0	0	0	0	0	0	0	0	0	0	0	0	0	0	0	0	0	0	0	0	0	0	0
0	0	0	0	0	0	0	0	0	0	0	0	0	0	0	0	0	0	0	0	0	0	0	0	0	0	0	0	0	0	0	0	0	0	0	0	0	0	0	0	0	0	0	0	0	0	0	0	0	0
0	0	0	0	0	0	0	0	0	0	0	0	0	0	0	0	0	0	0	0	0	0	0	0	0	0	0	0	0	0	0	0	0	0	0	0	0	0	0	0	0	0	0	0	0	0	0	0	0	0
0	0	0	0	0	0	0	0	0	0	0	0	0	0	0	0	0	0	0	0	0	0	0	0	0	0	0	0	0	0	0	0	0	0	0	0	0	0	0	0	0	0	0	0	0	0	0	0	0	0
0	0	0	0	0	0	0	0	0	0	0	0	0	0	0	0	0	0	0	0	0	0	0	0	0	0	0	0	0	0	0	0	0	0	0	0	0	0	0	0	0	0	0	0	0	0	0	0	0	0
0	0	0	0	0	0	0	0	0	0	0	0	0	0	0	0	0	0	0	0	0	0	0	0	0	0	0	0	0	0	0	0	0	0	0	0	0	0	0	0	0	0	0	0	0	0	0	0	0	0
0	0	0	0	0	0	0	0	0	0	0	0	0	0	0	0	0	0	0	0	0	0	0	0	0	0	0	0	0	0	0	0	0	0	0	0	0	0	0	0	0	0	0	0	0	0	0	0	0	0
0	0	0	0	0	0	0	0	0	0	0	0	0	0	0	0	0	0	0	0	0	0	0	0	0	0	0	0	0	0	0	0	0	0	0	0	0	0	0	0	0	0	0	0	0	0	0	0	0	0
0	0	0	0	0	0	0	0	0	0	0	0	0	0	0	0	0	0	0	0	0	0	0	0	0	0	0	0	0	0	0	0	0	0	0	0	0	0	0	0	0	0	0	0	0	0	0	0	0	0
0	0	0	0	0	0	0	0	0	0	0	0	0	0	0	0	0	0	0	0	0	0	0	0	0	0	0	0	0	0	0	0	0	0	0	0	0	0	0	0	0	0	0	0	0	0	0	0	0	0
0	0	0	0	0	0	0	0	0	0	0	0	0	0	0	0	0	0	0	0	0	0	0	0	0	0	0	0	0	0	0	0	0	0	0	0	0	0	0	0	0	0	0	0	0	0	0	0	0	0
0	0	0	0	0	0	0	0	0	0	0	0	0	0	0	0	0	0	0	0	0	0	0	0	0	0	0	0	0	0	0	0	0	0	0	0	0	0	0	0	0	0	0	0	0	0	0	0	0	0
0	0	0	0	0	0	0	0	0	0	0	0	0	0	0	0	0	0	0	0	0	0	0	0	0	0	0	0	0	0	0	0	0	0	0	0	0	0	0	0	0	0	0	0	0	0	0	0	0	0
0	0	0	0	0	0	0	0	0	0	0	0	0	0	0	0	0	0	0	0	0	0	0	0	0	0	0	0	0	0	0	0	0	0	0	0	0	0	0	0	0	0	0	0	0	0	0	0	0	0
0	0	0	0	0	0	0	0	0	0	0	0	0	0	0	0	0	0	0	0	0	0	0	0	0	0	0	0	0	0	0	0	0	0	0	0	0	0	0	0	0	0	0	0	0	0	0	0	0	0
0	0	0	0	0	0	0	0	0	0	0	0	0	0	0	0	0	0	0	0	0	0	0	0	0	0	0	0	0	0	0	0	0	0	0	0	0	0	0	0	0	0	0	0	0	0	0	0	0	0
0	0	0	0	0	0	0	0	0	0	0	0	0	0	0	0	0	0	0	0	0	0	0	0	0	0	0	0	0	0	0	0	0	0	0	0	0	0	0	0	0	0	0	0	0	0	0	0	0	0
0	0	0	0	0	0	0	0	0	0	0	0	0	0	0	0	0	0	0	0	0	0	0	0	0	0	0	0	0	0	0	0	0	0	0	0	0	0	0	0	0	0	0	0	0	0	0	0	0	0
0	0	0	0	0	0	0	0	0	0	0	0	0	0	0	0	0	0	0	0	0	0	0	0	0	0	0	0	0	0	0	0	0	0	0	0	0	0	0	0	0	0	0	0	0	0	0	0	0	0
0	0	0	0	0	0	0	0	0	0	0	0	0	0	0	0	0	0	0	0	0	0	0	0	0	0	0	0	0	0	0	0	0	0	0	0	0	0	0	0	0	0	0	0	0	0	0	0	0	0
0	0	0	0	0	0	0	0	0	0	0	0	0	0	0	0	0	0	0	0	0	0	0	0	0	0	0	0	0	0	0	0	0	0	0	0	0	0	0	0	0	0	0	0	0	0	0	0	0	0
0	0	0	0	0	0	0	0	0	0	0	0	0	0	0	0	0	0	0	0	0	0	0	0	0	0	0	0	0	0	0	0	0	0	0	0	0	0	0	0	0	0	0	0	0	0	0	0	0	0
0	0	0	0	0	0	0	0	0	0	0	0	0	0	0	0	0	0	0	0	0	0	0	0	0	0	0	0	0	0	0	0	0	0	0	0	0	0	0	0	0	0	0	0	0	0	0	0	0	0
0	0	0	0	0	0	0	0	0	0	0	0	0	0	0	0	0	0	0	0	0	0	0	0	0	0	0	0	0	0	0	0	0	0	0	0	0	0	0	0	0	0	0	0	0	0	0	0	0	0
0	0	0	0	0	0	0	0	0	0	0	0	0	0	0	0	0	0	0	0	0	0	0	0	0	0	0	0	0	0	0	0	0	0	0	0	0	0	0	0	0	0	0	0	0	0	0	0	0	0
0	0	0	0	0	0	0	0	0	0	0	0	0	0	0	0	0	0	0	0	0	0	0	0	0	0	0	0	0	0	0	0	0	0	0	0	0	0	0	0	0	0	0	0	0	0	0	0	0	0
0	0	0	0	0	0	0	0	0	0	0	0	0	0	0	0	0	0	0	0	0	0	0	0	0	0	0	0	0	0	0	0	0	0	0	0	0	0	0	0	0	0	0	0	0	0	0	0	0	0
0	0	0	0	0	0	0	0	0	0	0	0	0	0	0	0	0	0	0	0	0	0	0	0	0	0	0	0	0	0	0	0	0	0	0	0	0	0	0	0	0	0	0	0	0	0	0	0	0	0
0	0	0	0	0	0	0	0	0	0	0	0	0	0	0	0	0	0	0	0	0	0	0	0	0	0	0	0	0	0	0	0	0	0	0	0	0	0	0	0	0	0	0	0	0	0	0	0	0	0
0	0	0	0	0	0	0	0	0	0	0	0	0	0	0	0	0	0	0	0	0	0	0	0	0	0	0	0	0	0	0	0	0	0	0	0	0	0	0	0	0	0	0	0	0	0	0	0	0	0
[truncated: 93 more columns]
